# Supplementary material for: Towards the Well-Tempered Chloroplast DNA Sequences
Source: Plants (Basel). 2021 Jul 2;10(7):1360. doi: 10.3390/plants10071360 (PMC8309291; doi:10.3390/plants10071360)
Supplement: Supplementary file 1 [file plants-10-01360-s001.zip › Table S1.xlsx]

## Sheet: Apiaceae
AccesionNumber	BioProject	Title	Date	First date	Length	GeSeq genes	GeSeq part starts	GeSeq part lengths	GeSeq part genes	GeSeq orientation	Article	Journal	Assembly Method	Sequencing Technology
NC_008325	PRJNA17617	Daucus carota chloroplast, complete genome	2006-09-06	2006-08-11	155911	156, 129, 127, 110, 0, 0	-1, 84243, 111291, 128862	84.2, 27, 17.6	78, 17, 12, 18		Complete plastid genome sequence of Daucus carota: implications for biotechnology and phylogeny of angiosperms	BMC Genomics 7, 222 (2006)
NC_015113	PRJNA62635	Anthriscus cerefolium chloroplast, complete genome	2011-02-10	2010-01-12	154719	154, 125, 123, 107, 0, 0	0, 84774, 110971, 128522	84.8, 26.2, 17.6	78, 16, 12, 16		A comparative analysis of whole plastid genomes from the Apiales: expansion and contraction of the inverted repeat, mitochondrial to plastid transfer of DNA, and identification of highly divergent noncoding regions	Syst. Bot. 40 (1), 336-351 (2015)
NC_015804	PRJNA279089	Crithmum maritimum chloroplast, complete genome	2011-07-15	2010-06-29	158355	158, 130, 128, 110, 0, 0	0, 85230, 113223, 130362	85.2, 28, 17.1	77, 20, 11, 19		A comparative analysis of whole plastid genomes from the Apiales: expansion and contraction of the inverted repeat, mitochondrial to plastid transfer of DNA, and identification of highly divergent noncoding regions	Syst. Bot. 40 (1), 336-351 (2015)
NC_015821	PRJNA279090	Petroselinum crispum chloroplast, complete genome	2011-07-15	2010-06-29	152890	154, 127, 125, 109, 0, 0	0, 86116, 110750, 128256	86.1, 24.6, 17.5	79, 16, 12, 16		A comparative analysis of whole plastid genomes from the Apiales: expansion and contraction of the inverted repeat, mitochondrial to plastid transfer of DNA, and identification of highly divergent noncoding regions	Syst. Bot. 40 (1), 336-351 (2015)
NC_027834	PRJNA295590	Bupleurum falcatum chloroplast, complete genome	2015-09-14	2014-07-18	155989	154, 126, 124, 108, 0, 0	0, 85912, 112192, 129709	85.9, 26.3, 17.5	78, 17, 12, 16		The comprehensive chloroplast genome diversity of Bupleurum falcatum L.	Unpublished	CLC de novo assembler v. 17-07-2014	Illumina
NC_028618	PRJNA304894	Ostericum grosseserratum voucher 13A-14-2 chloroplast, complete genome	2015-12-03	2015-09-30	147282	150, 125, 124, 110, 0, 0	0, 93185, 111402, 129065	93.2, 18.2, 17.7	82, 14, 12, 14		The complete chloroplast genome sequence of Ostericum koreanum (Umbelliferae)	Unpublished	CLC genomic assembler v. v. beta 4.6	Illumina
NC_029391	PRJNA313586	Angelica acutiloba voucher 13F-28 chloroplast, complete genome	2016-03-01	2015-10-26	147074	149, 124, 123, 109, 0, 0	0, 93367, 111434, 129007	93.4, 18.1, 17.6	82, 14, 12, 13		The complete chloroplast genome sequence of Angelica acutiloba	Unpublished	CLC genome assembler v. ver. 4.06 beta	Illumina
NC_029392	PRJNA313726	Angelica dahurica voucher 13T-05 chloroplast, complete genome	2016-03-01	2015-10-26	146918	149, 124, 123, 109, 0, 0	0, 93604, 111423, 129099	93.6, 17.8, 17.7	82, 14, 11, 13		The complete chloroplast genome sequence of Angelica dahurica	Unpublished	CLC genomic assembler v. beta 4.6	Illumina
NC_029393	PRJNA313571	Angelica gigas voucher 13E-39-3 chloroplast, complete genome	2016-03-01	2015-10-26	146916	149, 124, 123, 109, 0, 0	0, 93118, 111226, 128808	93.1, 18.1, 17.6	82, 14, 12, 13		The complete chloroplast genome sequence of Angelica gigias	Unpublished	CLC genomic assembler v. beta 4.6	Illumina
NC_029394	PRJNA313626	Ligusticum tenuissimum voucher 13I-08 chloroplast, complete genome	2016-03-01	2015-10-26	158500	156, 129, 127, 109, 0, 0	0, 84875, 112857, 130518	84.9, 28, 17.7	78, 18, 12, 18		The complete chloroplast genome sequence of Ligusticum tenuissimum	Unpublished	CLC genomic assembler v. beta 4.6	Illumina
NC_029469	PRJNA313727	Foeniculum vulgare chloroplast, complete genome	2016-03-01	2015-03-24	153628	154, 127, 125, 109, 0, 0	0, 86659, 111408, 128878	86.7, 24.7, 17.5	79, 16, 12, 16		Understanding angiosperm genome interactions and evolution: insights from sacred lotus (nelumbo nucifera) and the carrot family (apiaceae)	Thesis (2015) University of Illinois at Urbana-Champaign
NC_029470	PRJNA313536	Anethum graveolens chloroplast, complete genome	2016-03-01	2015-03-24	153356	154, 127, 125, 109, 0, 0	0, 86506, 111173, 128690	86.5, 24.7, 17.5	79, 16, 12, 16		Understanding angiosperm genome interactions and evolution: insights from sacred lotus (nelumbo nucifera) and the carrot family (apiaceae)	Thesis (2015) University of Illinois at Urbana-Champaign
NC_029850	PRJNA317877	Coriandrum sativum chloroplast, complete genome	2016-04-09	2015-03-23	146519	147, 122, 121, 110, 0, 0	0, 99232, 114132, 131619	99.2, 14.9, 17.5	86, 11, 11, 10		The plastomes of Anethum graveoles, Foeniculum vulgare, Carum carvi, and Coriandrum sativum: characterization of inverted repeat changes	Unpublished
NC_029889	PRJNA318196	Carum carvi chloroplast, complete genome	2016-04-12	2015-03-30	155449	159, 128, 126, 109, 0, 0	0, 83672, 110786, 128335	83.7, 27.1, 17.5	77, 19, 12, 18		The plastomes of Anethum graveoles, Foeniculum vulgare, Carum carvi, and Coriandrum sativum: characterization of inverted repeat changes	Unpublished
NC_032364	PRJNA359053	Arracacia xanthorrhiza chloroplast, complete genome	2016-12-27	2016-11-08	143989	149, 124, 123, 111, 0, 0	-40289, 54531, 70396, 87835	94.8, 15.9, 17.4	84, 12, 13, 12		Chloroplast genome of Arracacia xanthorrhiza from Puerto Rico	Unpublished	NOVOPalsty v. 1.2.1	Illumina
NC_033343	PRJNA362445	Pleurospermum camtschaticum chloroplast, complete genome	2017-01-18	2015-11-04	155415	155, 127, 125, 109, 0, 0	0, 85960, 111941, 129434	86, 26, 17.5	78, 17, 12, 16		Chloroplast whole genome sequence of Pleurospermum camtschaticum	Unpublished
NC_033344	PRJNA362392	Peucedanum insolens chloroplast, complete genome	2017-01-18	2015-11-04	156912	156, 129, 127, 110, 0, 0					Chloroplast whole genome sequence of Peucedanum insolens	Unpublished
NC_033345	PRJNA362381	Pterygopleurum neurophyllum chloroplast, complete genome	2017-01-18	2015-10-30	154369	153, 126, 124, 107, 0, 0	-48, 84459, 108790, 129990	84.5, 24.3, 21.2	80, 16, 13, 16		Chloroplast whole genome sequence of Pterygopleurum neurophyllum	Unpublished
NC_033346	PRJNA362382	Bupleurum latissimum chloroplast, complete genome	2017-01-18	2015-10-30	155621	154, 127, 125, 109, 0, 0	0, 85469, 111771, 129319	85.5, 26.3, 17.5	78, 17, 12, 17		Chloroplast whole genome sequence of Bupleurum latissimum	Unpublished
NC_034643	PRJNA387889	Ledebouriella seseloides chloroplast, complete genome	2017-05-24	2016-03-02	147830	151, 125, 124, 110, 0, 0	0, 93202, 111854, 129178	93.2, 18.7, 17.3	82, 14, 13, 13		Complete chloroplast genome of three medicinal Apiaceae plants, Peucedanum japonicum, Ledebouriella seseloides, and Glehnia littoralis	Unpublished
NC_034644	PRJNA387759	Peucedanum japonicum chloroplast, complete genome	2017-05-24	2016-03-02	164653	168, 140, 138, 111, 0, 0	0, 75584, 111343, 128894	75.6, 35.8, 17.6	68, 29, 13, 28		Complete chloroplast genome of three medicinal Apiaceae plants, Peucedanum japonicum, Ledebouriella seseloides, and Glehnia littoralis	Unpublished
NC_034645	PRJNA387762	Glehnia littoralis chloroplast, complete genome	2017-05-24	2016-03-02	147477	149, 124, 123, 109, 0, 0	0, 93496, 111709, 129264	93.5, 18.2, 17.6	82, 14, 11, 13		Complete chloroplast genome of three medicinal Apiaceae plants, Peucedanum japonicum, Ledebouriella seseloides, and Glehnia littoralis	Unpublished
NC_035053	PRJNA390338	Hansenia weberbaueriana chloroplast, complete genome	2017-06-13	2016-08-30	158625	156, 129, 125, 109, 0, 0	0, 88260, 114329, 132561	88.3, 26.1, 18.2	80, 16, 12, 17		Comparative Analysis of the Complete Chloroplast Genome of Four Endangered Herbals of Notopterygium	Genes (Basel) 8 (4), 124 (2017)
NC_035054	PRJNA390399	Hansenia forbesii chloroplast, complete genome	2017-06-13	2016-09-01	159287	157, 130, 125, 110, 0, 0					Comparative Analysis of the Complete Chloroplast Genome of Four Endangered Herbals of Notopterygium	Genes (Basel) 8 (4), 124 (2017)
NC_035055	PRJNA390391	Hansenia oviformis chloroplast, complete genome	2017-06-13	2016-09-01	157292	154, 128, 126, 111, 0, 0					Comparative Analysis of the Complete Chloroplast Genome of Four Endangered Herbals of Notopterygium	Genes (Basel) 8 (4), 124 (2017)
NC_035056	PRJNA390333	Hansenia forrestii chloroplast, complete genome	2017-06-13	2016-09-01	159505	156, 129, 125, 110, 0, 0	-737, 89635, 115095, 133306	90.4, 25.5, 18.2	82, 15, 12, 15		Comparative Analysis of the Complete Chloroplast Genome of Four Endangered Herbals of Notopterygium	Genes (Basel) 8 (4), 124 (2017)
NC_036017	PRJNA413491	Bupleurum boissieuanum chloroplast, complete genome	2017-10-06	2017-08-12	156108	155, 127, 125, 109, 0, 0	-18, 86025, 112310, 129805	86, 26.3, 17.5	78, 17, 12, 16		The complete chloroplast genome of Bupleurum boissieuanum	Unpublished
NC_037711	PRJNA479214	Cicuta virosa chloroplast, complete genome	2018-07-05	2016-06-02	154569	154, 127, 125, 109, 0, 0	0, 84177, 110584, 128162	84.2, 26.4, 17.6	78, 17, 12, 16		An22E08	Unpublished		Sanger dideoxy sequencing
NC_037852	PRJNA479039	Prangos trifida chloroplast, complete genome	2018-07-05	2017-11-01	153510	155, 128, 126, 110, 0, 0	0, 86482, 111273, 128719	86.5, 24.8, 17.4	79, 17, 12, 17		Complete plastid genome of critically endangered plant Prangos trifida (Apiaceae: Apioideae)	PLoS One (2018) In press	CLC Workbench v. 5.5	Illumina
NC_038088	PRJNA483658	Ligusticum sinense chloroplast, complete genome	2018-07-31	2016-07-22	148512	151, 125, 124, 110, 0, 0	-2170, 91787, 110256, 127873	94, 18.5, 17.6	82, 13, 12, 14		The complete chloroplast genome sequence and phylogenetic analysis of Ligusticum chuanxiong	Unpublished	SOAPdenovo software v. SOAPdenovo2	Illumina
NC_039760	PRJNA504114	Cnidium officinale voucher KIOM201501014665 chloroplast, complete genome	2018-11-09	2018-03-26	148518	151, 125, 124, 110, 0, 0	0, 93977, 112444, 130051	94, 18.5, 17.6	82, 13, 12, 14		The complete chloroplast genome of Cnidium officinale Makino	Mitochondrial DNA B Resour 3 (2), 490-491 (2018)	CLC v. ver. 4.21 beta	Illumina
NC_040122	PRJNA509829	Angelica laxifoliata chloroplast, complete genome	2018-12-14	2018-04-09	147026	150, 125, 124, 110, 0, 0	0, 93191, 111362, 128855	93.2, 18.2, 17.5	82, 14, 12, 13
NC_041087	PRJNA527527	Apium graveolens chloroplast, complete genome	2019-03-18	2018-10-09	152050	152, 125, 123, 108, 0, 0	-6, 85435, 110178, 127301	85.4, 24.7, 17.1	79, 15, 12, 15		The complete chloroplast genome sequence of the Apium graveolens L. (Apiaceae)	Mitochondrial DNA B Resour 4 (1), 463-464 (2019)
NC_041580	PRJNA532005	Angelica polymorpha voucher KIOM201501014664 chloroplast, complete genome	2019-04-10	2018-04-26	147127	149, 124, 123, 109, 0, 0	0, 93591, 111461, 129257	93.6, 17.9, 17.8	82, 13, 12, 13		The Complete Chloroplast Genomes of Ligusticum (Cnidium) sinense 'Chuanxiong'	Unpublished	CLC assembly cell v. 4.21	Illumina
NC_041648	PRJNA532133	Aralia continentalis chloroplast, complete genome	2019-04-10	2018-02-04	155999	157, 129, 127, 110, 0, 0	0, 86049, 111998, 130050	86, 25.9, 18.1	78, 17, 12, 18	ssc	Complete chloroplast genome sequence of aralia cordata var. continentalis	Unpublished
NC_042242	PRJNA541598	Heracleum moellendorffii chloroplast, complete genome	2019-05-12	2018-11-22	149349	153, 126, 125, 110, 0, 0	0, 94671, 113249, 130771	94.7, 18.6, 17.5	84, 14, 12, 13		Sequence and phylogenetic analysis of complete plastid genome of a medicinal plant Heracleum moellendorffii	Mitochondrial DNA B Resour 4 (1), 1251-1252 (2019)
NC_042826	PRJNA550815	Angelica sinensis isolate MG5 chloroplast, complete genome	2019-06-25	2018-08-20	142485	145, 122, 120, 109, 0, 0	0, 99782, 112345, 129922	99.8, 12.6, 17.6	86, 11, 12, 10		The Molecular Structures and Comparative Analysis of Complete Chloroplast Genomes from Angelica sinensis	Unpublished
NC_042912	PRJNA550864	Semenovia gyirongensis chloroplast, complete genome	2019-06-25	2019-04-04	147246	151, 125, 124, 110, 0, 0	0, 92833, 111267, 128812	92.8, 18.4, 17.5	82, 13, 12, 13		The complete chloroplast genome of Semenovia gyirongensis (Tribe Tordylieae, Apiaceae)	Mitochondrial DNA B Resour 4 (1), 1863-1864 (2019)
NC_045182	PRJNA591538	Semenovia transiliensis chloroplast, complete genome	2019-11-25	2018-12-22	142143	147, 122, 121, 110, 0, 0	0, 101360, 112995, 130508	101.4, 11.6, 17.5	90, 9, 12, 9		Sequencing and analyses on chloroplast genomes of Tetrataenium candicans and two allies give new insights on structural variants, DNA barcoding and phylogeny in Apiaceae subfamily Apioideae	Unpublished
NC_045183	PRJNA591523	Heracleum yunnanense chloroplast, complete genome	2019-11-25	2019-08-22	142714	147, 122, 121, 110, 0, 0	0, 102390, 113795, 131309	102.4, 11.4, 17.5	90, 10, 12, 9		Sequencing and analyses on chloroplast genomes of Tetrataenium candicans and two allies give new insights on structural variants, DNA barcoding and phylogeny in Apiaceae subfamily Apioideae	Unpublished
NC_045184	PRJNA591524	Heracleum candicans chloroplast, complete genome	2019-11-25	2019-02-14	141948	147, 122, 121, 110, 0, 0	0, 101109, 112762, 130295	101.1, 11.7, 17.5	90, 9, 12, 9		Sequencing and analyses on chloroplast genomes of Tetrataenium candicans and two allies give new insights on structural variants, DNA barcoding and phylogeny in Apiaceae subfamily Apioideae	Unpublished
NC_046774	PRJNA624539	Bupleurum chinense chloroplast, complete genome	2020-04-10	2019-08-20	155545	154, 126, 124, 108, 0, 0	0, 85430, 111735, 129240	85.4, 26.3, 17.5	78, 17, 12, 16		The complete chloroplast genome sequence of Bupleurum chinense DC. (Apiaceae)	Mitochondrial DNA B Resour 4 (2), 3665-3666 (2019)
NC_046879	PRJNA624372	Cuminum cyminum chloroplast, complete genome	2020-04-10	2020-01-03	157839	155, 129, 127, 110, 0, 0	0, 83927, 112084, 129682	83.9, 28.2, 17.6	78, 18, 12, 18		The complete chloroplast genome and phylogenetic analysis of Cuminum cyminum	Mitochondrial DNA B Resour 5 (1), 1079-1080 (2020)	GetOrganelle	27-Dec-2019
NC_047246	PRJNA628288	Trachyspermum ammi chloroplast, complete genome	2020-04-26	2019-11-28	154378	154, 127, 125, 109, 0, 0	0, 84049, 110596, 127831	84, 26.5, 17.2	78, 17, 11, 16				ABySS v. 2.0.0	Illumina
NC_047287	PRJNA628367	Heracleum yungningense chloroplast, complete genome	2020-04-26	2019-12-31	149223	151, 125, 124, 110, 0, 0	-22, 94748, 113244, 130705	94.8, 18.5, 17.5	84, 14, 12, 13		The complete chloroplast genome sequence of Heracleum yungningense	Unpublished
NC_047428	PRJNA628273	Melanosciadium pimpinelloideum chloroplast, complete genome	2020-04-26	2019-12-09	164431	166, 139, 137, 110, 0, 0	-1148, 75297, 110508, 128073	76.4, 35.2, 17.6	68, 29, 12, 28		the complete chloroplast genome of Melanosciadium pimpinelloideum	Unpublished
NC_049051	PRJNA642614	Ligusticum capillaceum chloroplast, complete genome	2020-06-28	2020-04-28	147808	150, 124, 123, 109, 0, 0	0, 91907, 111106, 128609	91.9, 19.2, 17.5	82, 14, 11, 13		Complete chloroplast genome of Ligusticum capillaceum	Unpublished
NC_049052	PRJNA642462	Ligusticum delavayi chloroplast, complete genome	2020-06-28	2020-04-28	155623	154, 127, 125, 109, 0, 0	0, 85066, 111974, 128715	85.1, 26.9, 16.7	78, 17, 12, 17		Complete chloroplast genome of Ligusticum delavayi	Unpublished
NC_049053	PRJNA642613	Ligusticum hispidum chloroplast, complete genome	2020-06-28	2020-04-28	147797	150, 124, 123, 109, 0, 0	0, 91846, 111008, 128635	91.8, 19.2, 17.6	82, 14, 12, 13		Complete chloroplast genome of Ligusticum hispidum	Unpublished
NC_049054	PRJNA642461	Ligusticum involucratum chloroplast, complete genome	2020-06-28	2020-04-28	147752	150, 124, 123, 109, 0, 0	0, 91782, 110987, 128547	91.8, 19.2, 17.6	82, 14, 12, 13		Complete chloroplast genome of Ligusticum involucratum	Unpublished
NC_049055	PRJNA642590	Ligusticum likiangense chloroplast, complete genome	2020-06-28	2020-04-28	148196	150, 124, 123, 109, 0, 0	0, 92305, 111463, 129038	92.3, 19.2, 17.6	82, 14, 12, 13		Complete chloroplast genome of Ligusticum likiangense	Unpublished
NC_049056	PRJNA642550	Ligusticum pteridophyllum chloroplast, complete genome	2020-06-28	2020-04-28	146443	151, 125, 124, 110, 0, 0	0, 92598, 110764, 128277	92.6, 18.2, 17.5	82, 13, 12, 14		Complete chloroplast genome of Ligusticum pteridophyllum	Unpublished
NC_049057	PRJNA642460	Ligusticum scapiforme chloroplast, complete genome	2020-06-28	2020-04-28	148107	150, 124, 123, 109, 0, 0	0, 92214, 111370, 128951	92.2, 19.2, 17.6	82, 14, 12, 13		Complete chloroplast genome of Ligusticum scapiforme	Unpublished
NC_049058	PRJNA642526	Ligusticum thomsonii chloroplast, complete genome	2020-06-28	2020-04-28	147462	152, 126, 125, 111, 0, 0	0, 93363, 111617, 129208	93.4, 18.3, 17.6	82, 14, 13, 14		Complete chloroplast genome of Ligusticum thomsonii	Unpublished
NC_049062	PRJNA642459	Tongoloa silaifolia chloroplast, complete genome	2020-06-28	2019-07-23	161122	160, 132, 130, 109, 0, 0	-784, 81137, 111961, 129514	81.9, 30.8, 17.6	72, 23, 12, 22		Characterization of the complete chloroplast genome#of Taibaisanqi (Tongoloa silaifolia)	Mitochondrial DNA B Resour 4 (2), 2912-2913 (2019)
NC_049874	PRJNA648227	Oenanthe javanica voucher wk000001 chloroplast, complete genome	2020-07-24	2020-06-13	154246	154, 127, 125, 109, 0, 0	-10, 84086, 110542, 127780	84.1, 26.5, 17.2	78, 17, 11, 17		The complete chloroplast genome of Oenanthe javanica	Unpublished
NC_050292	PRJNA661883	Saposhnikovia divaricata chloroplast, complete genome	2020-09-15	2019-12-20	147834	151, 125, 124, 110, 0, 0	0, 93202, 111856, 129180	93.2, 18.7, 17.3	82, 14, 13, 13		Characterization of the complete plastome of Saposhnikovia divaricata (Turcz.) Schischk	Mitochondrial DNA B Resour 5 (1), 786-787 (2020)
NC_050984	PRJNA672653	Bupleurum dracaenoides chloroplast, complete genome	2020-10-27	2020-04-24	155140	154, 126, 124, 108, 0, 0	0, 85323, 111463, 129000	85.3, 26.1, 17.5	78, 17, 12, 16		Chloroplast genome characterization of Bupleurum dracaenoides, a critically endangered woody species endemic to China, with insights of Apioideae phylogeny	Gene Rep 20, 100784 (2020)	GetOrganelle v. v1.6.0	Illumina
NC_051890	PRJNA684170	Angelica sylvestris voucher GRIN-PI54393 chloroplast, complete genome	2020-12-10	2019-08-04	147158	149, 124, 123, 109, 0, 0	0, 93479, 111537, 129100	93.5, 18.1, 17.6	82, 14, 12, 13		The complete chloroplast genome of Angelica sylvestris, the type species of the genus Angelica (Apiaceae)	Mitochondrial DNA B Resour 4 (2), 3596-3597 (2019)

## Sheet: Asteraceae
AccesionNumber	BioProject	Title	Date	First date	Length	GeSeq genes	GeSeq part starts	GeSeq part lengths	GeSeq part genes	GeSeq orientation	Article	Journal	Assembly Method	Sequencing Technology
NC_007578	PRJNA16160	Lactuca sativa chloroplast, complete genome	2005-11-08	2004-08-09	152765	153, 126, 123, 108, 0, 0	0, 84103, 109136, 127732	84.1, 25, 18.6	78, 16, 12, 17		The complete genome sequence of the Lactuca sativa (lettuce) chloroplast	Unpublished
NC_007977	PRJNA16735	Helianthus annuus chloroplast, complete genome	2006-05-03	2006-01-30	151104	154, 124, 122, 106, 0, 0	0, 83530, 108163, 126471	83.5, 24.6, 18.3	77, 16, 12, 16	ssc	A comparison of the first two published chloroplast genomes in Asteraceae: Lactuca and Helianthus	Unpublished
NC_010601	PRJNA29325	Guizotia abyssinica chloroplast, complete genome	2008-04-15	2008-03-06	151762	154, 125, 123, 107, 0, 0	-8, 83527, 104925, 130354	83.5, 21.4, 25.4	77, 11, 21, 12	ssc	Establishing genomic tools and resources for Guizotia abyssinica (L.f.) Cass.-the development of a library of expressed sequence tags, microsatellite loci, and the sequencing of its chloroplast genome	Mol Ecol Resour 10 (6), 1048-1058 (2010)
NC_013553	PRJNA42261	Parthenium argentatum chloroplast, complete genome	2009-12-15	2009-10-16	152803	158, 128, 126, 110, 0, 0	-4, 84589, 109273, 128115	84.6, 24.7, 18.8	79, 16, 12, 17	ssc	Comparative analysis of the complete sequence of the plastid genome of Parthenium argentatum and identification of DNA barcodes to differentiate Parthenium species and lines	BMC Plant Biol. 9, 131 (2009)
NC_015543	PRJNA67047	Jacobaea vulgaris chloroplast, complete genome	2011-06-02	2010-09-08	150689	155, 127, 125, 108, 0, 0	19, 82835, 107634, 125910	82.8, 24.8, 18.3	77, 17, 12, 17	ssc	The Complete Chloroplast Genome of 17 Individuals of Pest Species Jacobaea vulgaris: SNPs, Microsatellites and Barcoding Markers for Population and Phylogenetic Studies	DNA Res. 18 (2), 93-105 (2011)
NC_015621	PRJNA67575	Ageratina adenophora chloroplast, complete genome	2011-06-02	2011-04-20	150698	147, 127, 124, 108, 0, 0	-14, 84815, 107776, 127723	84.8, 23, 19.9	80, 15, 13, 17	ssc	Complete chloroplast genome sequence of a major invasive species, crofton weed (Ageratina adenophora)	PLoS ONE 7 (5), E36869 (2012)
NC_020092	PRJNA185997	Chrysanthemum x morifolium chloroplast, complete genome	2013-01-10	2012-01-05	151033	155, 126, 124, 108, 0, 0
NC_020320	PRJNA190114	Chrysanthemum indicum voucher HeN001 chloroplast, complete genome	2013-02-25	2011-10-14	150972	155, 126, 124, 108, 0, 0	-8, 82731, 107688, 126007	82.7, 25, 18.3	78, 16, 12, 16	ssc	High-throughput multiplex sequencing reveals the prospect of chloroplast genomes as a plant super-barcode	Unpublished	GS FLX v. 2.3	454
NC_020607	PRJNA193798	Artemisia frigida chloroplast, complete genome	2013-03-25	2012-07-09	151076	153, 127, 124, 109, 0, 0	0, 82740, 107712, 126104	82.7, 25, 18.4	78, 16, 12, 16		Complete Chloroplast Genome Sequences of Mongolia Medicine Artemisia frigida and Phylogenetic Relationships with Other Plants	PLoS ONE 8 (2), E57533 (2013)	GS De Novo Assembler v. 2.6	454
NC_023833	PRJNA242715	Praxelis clematidea chloroplast, complete genome	2014-03-26	2013-12-03	151410	155, 132, 124, 110, 0, 0					Complete chloroplast genome sequences of Praxelis (Eupatorium catarium Veldkamp), an important invasive species	Gene 549 (1), 58-69 (2014)	MIRA v. 3	Illumina
NC_024286	PRJNA252491	Centaurea diffusa chloroplast, complete genome	2014-06-11	2014-04-10	152559	153, 126, 123, 107, 0, 0	0, 83596, 108834, 127321	83.6, 25.2, 18.5	78, 16, 12, 16		Centaurea diffusa plastid genome	Unpublished	Ray v. 0.0	Illumina
NC_025910	PRJNA270465	Artemisia montana chloroplast, complete genome	2014-12-16	2013-11-21	151130	152, 126, 123, 108, 0, 0	0, 82873, 107832, 126171	82.9, 25, 18.3	78, 16, 12, 16		Complete Chlroplast Genome sequences of Artemisia montana in Dokdo	Unpublished
NC_027113	PRJNA284073	Cynara humilis chloroplast, complete genome	2015-05-14	2014-12-22	152585	153, 126, 123, 107, 0, 0	0, 83622, 108778, 127429	83.6, 25.2, 18.7	78, 16, 12, 16	ssc	The complete chloroplast genome of Cynara humilis	Mitochondrial DNA, 1-2 (2015) In press	CLC Genomics Workbench v. 6	Illumina
NC_027434	PRJNA289687	Aster spathulifolius chloroplast, complete genome	2015-07-14	2013-06-21	149510	154, 128, 125, 108, 0, 0					Molecular phylogenetics and Origin of Aster sphatulifolius	Unpublished
NC_027835	PRJNA295608	Leontopodium leiolepis chloroplast, complete genome	2015-09-14	2014-08-05	151072	157, 128, 126, 109, 0, 0	0, 83308, 108164, 126216	83.3, 24.9, 18.1	77, 17, 12, 19	ssc	The complete chloroplast genome sequence of the Korean edelweiss Leontopodium leiolepis Nakai (Asteraceae)	Unpublished
NC_028005	PRJNA298194	Cynara baetica chloroplast, complete genome	2015-10-08	2015-02-23	152548	152, 126, 123, 107, 0, 0	0, 83599, 108754, 127393	83.6, 25.2, 18.6	78, 16, 12, 16	ssc	Development of chloroplast genomic resources for Cynara	Mol Ecol Resour (2015) In press	CLC Genomics Workbench v. 6.1	Illumina
NC_028006	PRJNA298204	Cynara cornigera chloroplast, complete genome	2015-10-08	2015-02-23	152550	152, 126, 123, 107, 0, 0	0, 83580, 108735, 127395	83.6, 25.2, 18.7	78, 16, 12, 16	ssc	Development of chloroplast genomic resources for Cynara	Mol Ecol Resour (2015) In press	CLC Genomics Workbench v. 6.1	Illumina
NC_028027	PRJNA298170	Silybum marianum voucher SMAR20150709 chloroplast, complete genome	2015-10-08	2015-07-09	153202	156, 129, 124, 108, 0, 0	0, 84124, 109319, 128007	84.1, 25.2, 18.7	81, 16, 12, 16	ssc	Characterization of the complete chloroplast genome of holy thistle Silybum marianum (Asteraceae)	Unpublished
NC_029465	PRJNA313712	Saussurea involucrata voucher 408 chloroplast, complete genome	2016-03-01	2015-11-04	152490	153, 126, 123, 107, 0, 0	-54465, 28984, 52953, 74056	83.4, 24, 21.1	78, 15, 15, 15		The complete chloroplast genome of Tianshan Snow Lotus (Saussurea involucrata), a famous traditional Chinese medicinal plant of the family Asteraceae	Mitochondrial DNA, 1-2 (2015) In press	Geneious v. R9	Illumina
NC_030173	PRJNA321876	Helianthus debilis chloroplast, complete genome	2016-05-19	2015-12-17	151117	154, 124, 122, 107, 0, 0	0, 83800, 106566, 128351	83.8, 22.8, 21.8	78, 14, 17, 14	ssc	Annotated chloroplast genome of Helianthus debilis	Unpublished	SOAPdenovo v. v.2.04	Illumina
NC_030275	PRJNA323901	Helianthus argophyllus chloroplast, complete genome	2016-05-31	2015-12-17	151069	154, 124, 122, 107, 0, 0	0, 83540, 106165, 128444	83.5, 22.6, 22.3	77, 13, 19, 13	ssc	Complete Plastid Genome for Helianthus Argophyllus	Unpublished	soapdenovo2 v. 2.1.1	Illumina
NC_030772	PRJNA339087	Taraxacum officinale chloroplast, complete genome	2016-08-16	2015-12-28	151324	153, 127, 123, 107, 0, 0	0, 83895, 108326, 126893	83.9, 24.4, 18.6	79, 16, 12, 17		The complete chloroplast genome sequence of the Taraxacum officinale F.H.Wigg (Asteraceae)	Mitochondrial DNA Part B Resour 1 (1) (2016) In press	CLC genome assembler v. beta 4.6	Illumina
NC_030773	PRJNA339085	Eclipta prostrata chloroplast, complete genome	2016-08-16	2015-12-28	151757	153, 125, 123, 107, 0, 0	0, 83285, 108348, 126694	83.3, 25.1, 18.3	77, 16, 12, 17		The complete chloroplast genome of Eclipta prostrata L. (Asteraceae)	Mitochondrial DNA Part B Resour (2016) In press	CLC genome assembler v. beta 4.6	Illumina
NC_030783	PRJNA339090	Carthamus tinctorius chloroplast, complete genome	2016-08-16	2014-07-18	153114	157, 129, 124, 108, 0, 0	0, 84166, 109341, 127939	84.2, 25.2, 18.6	80, 16, 12, 16		The complete chloroplast genome diversity of Asteraceae family	Unpublished	CLC de novo assembly v. 17-07-2014	Illumina
NC_030785	PRJNA339094	Artemisia argyi chloroplast, complete genome	2016-08-16	2014-08-24	151192	152, 126, 123, 108, 0, 0	0, 82930, 107889, 126233	82.9, 25, 18.3	78, 16, 12, 16		To survey of the complete cp genome sequencing of Artemisia argyi	Unpublished
NC_031395	PRJNA348075	Taraxacum platycarpum chloroplast, complete genome	2016-10-13	2016-02-18	151307	153, 127, 123, 107, 0, 0	0, 83922, 108361, 126868	83.9, 24.4, 18.5	79, 16, 11, 17		The complete chloroplast genomes of two Taraxacum species, T. platycarpum Dahlst. and T. mongolicum Hand.-Mazz. (Asteraceae)	Mitochondrial DNA B Resour 1 (1), 412-413 (2016)	CLC genome assembler v. v. beta 4.6	Illumina
NC_031396	PRJNA348057	Taraxacum mongolicum chloroplast, complete genome	2016-10-13	2016-02-18	151451	153, 127, 123, 107, 0, 0	0, 84052, 108481, 127022	84.1, 24.4, 18.5	79, 16, 12, 17		The complete chloroplast genomes of two Taraxacum species, T. platycarpum Dahlst. and T. mongolicum Hand.-Mazz. (Asteraceae)	Mitochondrial DNA B Resour 1 (1), 412-413 (2016)	CLC genome assembler v. v. beta 4.6	Illumina
NC_031399	PRJNA348038	Artemisia gmelinii chloroplast, complete genome	2016-10-13	2016-02-18	151318	152, 126, 123, 108, 0, 0	0, 83061, 108022, 126357	83.1, 25, 18.3	78, 16, 12, 16		The complete chloroplast genome sequences of Artemisia gmelinii andArtemisia capillaris (Asteraceae)	Mitochondrial DNA B Resour 1 (1), 410-411 (2016)	CLC genome assembler v. v. beta 4.6	Illumina
NC_031400	PRJNA347998	Artemisia capillaris chloroplast, complete genome	2016-10-13	2016-02-18	151056	151, 125, 122, 107, 0, 0	0, 82821, 107784, 126093	82.8, 25, 18.3	77, 16, 12, 16		The complete chloroplast genome sequences of Artemisia gmelinii andArtemisia capillaris (Asteraceae)	Mitochondrial DNA B Resour 1 (1), 410-411 (2016)	CLC genome assembler v. v. beta 4.6	Illumina
NC_031815	PRJNA353458	Taraxacum obtusifrons isolate O978 chloroplast, complete genome	2016-11-14	2016-07-04	151322	153, 127, 123, 107, 0, 0	0, 83889, 108320, 126891	83.9, 24.4, 18.6	79, 16, 12, 17	ssc	Complete Chloroplast Genomes from Apomictic Taraxacum: Identity and Variation Between Microspecies and their Position in the Cichorieae (Asteraceae)	Unpublished
NC_031816	PRJNA353459	Taraxacum amplum isolate A978 chloroplast, complete genome	2016-11-14	2016-07-04	151349	153, 127, 123, 107, 0, 0	0, 83926, 108357, 126918	83.9, 24.4, 18.6	79, 16, 12, 17	ssc	Complete Chloroplast Genomes from Apomictic Taraxacum: Identity and Variation Between Microspecies and their Position in the Cichorieae (Asteraceae)	Unpublished
NC_031833	PRJNA353477	Mikania micrantha chloroplast, complete genome	2016-11-14	2016-04-26	152092	157, 127, 125, 108, 0, 0	-8, 83785, 108791, 127078	83.8, 25, 18.3	77, 17, 12, 18	ssc	The complete chloroplast genome sequence of Mikania micrantha (Asteraceae), a noxious invasive weed to South China	Mitochondrial DNA B Resour 1 (1), 603-604 (2016)	velvet v. 1.2.03	Sanger dideoxy sequencing; Illumina
NC_031853	PRJNA353411	Galinsoga quadriradiata voucher GQUAD20160711 chloroplast, complete genome	2016-12-05	2016-08-17	151917	155, 126, 124, 108, 0, 0	0, 83620, 108661, 126876	83.6, 25, 18.2	77, 16, 13, 17	ssc	Characterization of the complete chloroplast genome of the invasive weed Galinsoga quadriradiata (Asterales: Asteraceae)	Unpublished
NC_031898	PRJNA353401	Pericallis hybrida chloroplast, complete genome	2016-11-14	2015-07-15	151267	155, 126, 123, 108, 0, 0	-3, 85750, 109342, 127672	85.8, 23.6, 18.3	79, 15, 13, 15	ssc	Characterization of the complete chloroplast genome of Pericallis hybrida (Asteraceae)	Unpublished
NC_032056	PRJNA356566	Taraxacum brevicorniculatum chloroplast, complete genome	2016-12-07	2016-05-05	151282	154, 128, 123, 108, 0, 0	-277, 84139, 108283, 126861	84.4, 24.1, 18.6	82, 15, 12, 15	ssc	Chloroplast genome resources and molecular markers differentiate rubber dandelion species from weedy relatives	Unpublished	Velvet Assembler v. 1.2.10	Illumina
NC_032057	PRJNA356593	Taraxacum kok-saghyz chloroplast, complete genome	2016-12-07	2016-05-05	151338	154, 128, 123, 107, 0, 0	0, 83986, 108417, 126907	84, 24.4, 18.5	80, 16, 12, 17	ssc	Chloroplast genome resources and molecular markers differentiate rubber dandelion species from weedy relatives	Unpublished	Velvet Assembler v. 1.2.10	Illumina
NC_034648	PRJNA387777	Anaphalis sinica chloroplast, complete genome	2017-05-24	2016-10-21	152718	154, 128, 125, 108, 0, 0	0, 84546, 109388, 127876	84.5, 24.8, 18.5	77, 17, 12, 19	ssc
NC_034810	PRJNA387932	Diplostephium pulchrum voucher HUSA:Vargas 404 chloroplast, complete genome	2017-05-26	2016-04-11	152236	154, 128, 125, 108, 0, 0	0, 83943, 108963, 127216	83.9, 25, 18.3	78, 17, 12, 17	ssc	Conflicting phylogenomic signals reveal a pattern of reticulate evolution in a recent high-Andean diversification (Asteraceae: Astereae: Diplostephium)	New Phytol. 214 (4), 1736-1750 (2017)
NC_034811	PRJNA387939	Diplostephium jelskii voucher USM<PER>:Cano 14716 chloroplast, complete genome	2017-05-26	2016-04-11	152142	154, 128, 125, 108, 0, 0	0, 83938, 108927, 127153	83.9, 25, 18.2	78, 17, 12, 17	ssc	Conflicting phylogenomic signals reveal a pattern of reticulate evolution in a recent high-Andean diversification (Asteraceae: Astereae: Diplostephium)	New Phytol. 214 (4), 1736-1750 (2017)
NC_034812	PRJNA387940	Diplostephium huertasii voucher ANDES:Vargas 518 chloroplast, complete genome	2017-05-26	2016-04-11	151684	153, 127, 124, 107, 0, 0					Conflicting phylogenomic signals reveal a pattern of reticulate evolution in a recent high-Andean diversification (Asteraceae: Astereae: Diplostephium)	New Phytol. 214 (4), 1736-1750 (2017)
NC_034813	PRJNA387936	Diplostephium juniperinum voucher QCA:Vargas 480 chloroplast, complete genome	2017-05-26	2016-04-11	152454	154, 128, 125, 108, 0, 0	0, 84113, 109140, 127427	84.1, 25, 18.3	78, 17, 12, 17	ssc	Conflicting phylogenomic signals reveal a pattern of reticulate evolution in a recent high-Andean diversification (Asteraceae: Astereae: Diplostephium)	New Phytol. 214 (4), 1736-1750 (2017)
NC_034814	PRJNA387943	Diplostephium obtusum voucher US:Dorr 9246 chloroplast, complete genome	2017-05-26	2016-04-11	152179	156, 130, 127, 109, 0, 0	0, 83979, 108966, 127192	84, 25, 18.2	78, 18, 12, 18	ssc	Conflicting phylogenomic signals reveal a pattern of reticulate evolution in a recent high-Andean diversification (Asteraceae: Astereae: Diplostephium)	New Phytol. 214 (4), 1736-1750 (2017)
NC_034815	PRJNA387942	Diplostephium oxapampanum voucher HUSA:Vargas 408 chloroplast, complete genome	2017-05-26	2016-04-11	151637	153, 127, 124, 107, 0, 0	0, 83352, 108372, 126617	83.4, 25, 18.2	77, 17, 12, 17	ssc	Conflicting phylogenomic signals reveal a pattern of reticulate evolution in a recent high-Andean diversification (Asteraceae: Astereae: Diplostephium)	New Phytol. 214 (4), 1736-1750 (2017)
NC_034816	PRJNA387927	Diplostephium lechleri voucher HUSA:Vargas 381 chloroplast, complete genome	2017-05-26	2016-04-11	152067	154, 128, 125, 108, 0, 0	0, 83766, 108786, 127047	83.8, 25, 18.3	78, 17, 12, 17	ssc	Conflicting phylogenomic signals reveal a pattern of reticulate evolution in a recent high-Andean diversification (Asteraceae: Astereae: Diplostephium)	New Phytol. 214 (4), 1736-1750 (2017)
NC_034817	PRJNA387934	Diplostephium violaceum voucher ANDES:Vargas 501 chloroplast, complete genome	2017-05-26	2016-04-11	151387	153, 127, 124, 107, 0, 0					Conflicting phylogenomic signals reveal a pattern of reticulate evolution in a recent high-Andean diversification (Asteraceae: Astereae: Diplostephium)	New Phytol. 214 (4), 1736-1750 (2017)
NC_034818	PRJNA387944	Diplostephium oblongifolium voucher ANDES:Vargas 344 chloroplast, complete genome	2017-05-26	2016-04-11	152282	154, 128, 125, 108, 0, 0	0, 84042, 109036, 127288	84, 25, 18.3	78, 17, 12, 17	ssc	Conflicting phylogenomic signals reveal a pattern of reticulate evolution in a recent high-Andean diversification (Asteraceae: Astereae: Diplostephium)	New Phytol. 214 (4), 1736-1750 (2017)
NC_034819	PRJNA387933	Lagenophora cuchumatanica voucher TEX:De Jong 694 chloroplast, complete genome	2017-05-26	2016-04-11	152462	154, 128, 125, 108, 0, 0	0, 84131, 109151, 127442	84.1, 25, 18.3	78, 17, 12, 17	ssc	Conflicting phylogenomic signals reveal a pattern of reticulate evolution in a recent high-Andean diversification (Asteraceae: Astereae: Diplostephium)	New Phytol. 214 (4), 1736-1750 (2017)
NC_034820	PRJNA387931	Diplostephium rhododendroides voucher ANDES:Vargas 233 chloroplast, complete genome	2017-05-26	2016-04-11	152289	154, 128, 125, 108, 0, 0	0, 84102, 109090, 127301	84.1, 25, 18.2	78, 17, 12, 17	ssc	Conflicting phylogenomic signals reveal a pattern of reticulate evolution in a recent high-Andean diversification (Asteraceae: Astereae: Diplostephium)	New Phytol. 214 (4), 1736-1750 (2017)
NC_034821	PRJNA387948	Llerasia caucana voucher ANDES:Vargas 444 chloroplast, complete genome	2017-05-26	2016-04-11	152015	153, 127, 124, 108, 0, 0	1, 83660, 108708, 126968	83.7, 25, 18.3	79, 16, 12, 17	ssc	Conflicting phylogenomic signals reveal a pattern of reticulate evolution in a recent high-Andean diversification (Asteraceae: Astereae: Diplostephium)	New Phytol. 214 (4), 1736-1750 (2017)
NC_034822	PRJNA387937	Diplostephium juajibioyi voucher ANDES:Vargas 50 chloroplast, complete genome	2017-05-26	2016-04-11	152282	154, 128, 125, 108, 0, 0	0, 84003, 109008, 127277	84, 25, 18.3	78, 17, 12, 17	ssc	Conflicting phylogenomic signals reveal a pattern of reticulate evolution in a recent high-Andean diversification (Asteraceae: Astereae: Diplostephium)	New Phytol. 214 (4), 1736-1750 (2017)
NC_034823	PRJNA387928	Diplostephium spinulosum voucher ANDES:Vargas 445 chloroplast, complete genome	2017-05-26	2016-04-11	152155	154, 128, 125, 108, 0, 0	0, 83959, 108978, 127136	84, 25, 18.2	78, 17, 12, 17	ssc	Conflicting phylogenomic signals reveal a pattern of reticulate evolution in a recent high-Andean diversification (Asteraceae: Astereae: Diplostephium)	New Phytol. 214 (4), 1736-1750 (2017)
NC_034824	PRJNA387947	Diplostephium meyenii voucher HUSA:Vargas 351 chloroplast, complete genome	2017-05-26	2016-04-11	152537	154, 128, 125, 108, 0, 0	0, 84213, 109241, 127509	84.2, 25, 18.3	78, 17, 12, 17	ssc	Conflicting phylogenomic signals reveal a pattern of reticulate evolution in a recent high-Andean diversification (Asteraceae: Astereae: Diplostephium)	New Phytol. 214 (4), 1736-1750 (2017)
NC_034825	PRJNA387935	Diplostephium tachirense voucher ANDES:Vargas 336 chloroplast, complete genome	2017-05-26	2016-04-11	152197	154, 128, 125, 108, 0, 0	0, 83967, 108970, 127194	84, 25, 18.2	78, 17, 12, 17	ssc	Conflicting phylogenomic signals reveal a pattern of reticulate evolution in a recent high-Andean diversification (Asteraceae: Astereae: Diplostephium)	New Phytol. 214 (4), 1736-1750 (2017)
NC_034826	PRJNA387929	Diplostephium serratifolium voucher F:Sagastegui 16159a chloroplast, complete genome	2017-05-26	2016-04-11	152060	154, 128, 125, 108, 0, 0	0, 83903, 108931, 127032	83.9, 25, 18.1	78, 17, 12, 17	ssc	Conflicting phylogenomic signals reveal a pattern of reticulate evolution in a recent high-Andean diversification (Asteraceae: Astereae: Diplostephium)	New Phytol. 214 (4), 1736-1750 (2017)
NC_034827	PRJNA387946	Diplostephium mutiscuanum voucher ANDES:Vargas 346 chloroplast, complete genome	2017-05-26	2016-04-11	152282	154, 128, 125, 108, 0, 0	0, 84048, 109042, 127288	84, 25, 18.2	78, 17, 12, 17	ssc	Conflicting phylogenomic signals reveal a pattern of reticulate evolution in a recent high-Andean diversification (Asteraceae: Astereae: Diplostephium)	New Phytol. 214 (4), 1736-1750 (2017)
NC_034828	PRJNA387930	Diplostephium sagasteguii voucher F:Sagastegui 16951 chloroplast, complete genome	2017-05-26	2016-04-11	152214	154, 128, 125, 108, 0, 0	0, 84020, 109039, 127195	84, 25, 18.2	78, 17, 12, 17	ssc	Conflicting phylogenomic signals reveal a pattern of reticulate evolution in a recent high-Andean diversification (Asteraceae: Astereae: Diplostephium)	New Phytol. 214 (4), 1736-1750 (2017)
NC_034829	PRJNA387938	Diplostephium jenesanum voucher ANDES:Vargas 509 chloroplast, complete genome	2017-05-26	2016-04-11	150924	153, 127, 124, 106, 0, 0					Conflicting phylogenomic signals reveal a pattern of reticulate evolution in a recent high-Andean diversification (Asteraceae: Astereae: Diplostephium)	New Phytol. 214 (4), 1736-1750 (2017)
NC_034830	PRJNA387945	Diplostephium oblanceolatum voucher QCA:Vargas 465 chloroplast, complete genome	2017-05-26	2016-04-11	151895	154, 128, 125, 108, 0, 0	0, 83676, 108665, 126906	83.7, 25, 18.2	78, 17, 12, 17	ssc	Conflicting phylogenomic signals reveal a pattern of reticulate evolution in a recent high-Andean diversification (Asteraceae: Astereae: Diplostephium)	New Phytol. 214 (4), 1736-1750 (2017)
NC_034831	PRJNA387941	Diplostephium hippophae voucher HUSA:Vargas 393 chloroplast, complete genome	2017-05-26	2016-04-11	152197	154, 128, 125, 108, 0, 0	0, 83938, 108945, 127190	83.9, 25, 18.2	78, 17, 12, 17	ssc	Conflicting phylogenomic signals reveal a pattern of reticulate evolution in a recent high-Andean diversification (Asteraceae: Astereae: Diplostephium)	New Phytol. 214 (4), 1736-1750 (2017)
NC_034832	PRJNA383512	Diplostephium hartwegii voucher QCA:Vargas 456 chloroplast, complete genome	2017-05-26	2016-04-11	151994	155, 129, 126, 109, 0, 0	0, 83829, 108847, 126976	83.8, 25, 18.1	78, 17, 12, 18	ssc	Conflicting phylogenomic signals reveal a pattern of reticulate evolution in a recent high-Andean diversification (Asteraceae: Astereae: Diplostephium)	New Phytol. 214 (4), 1736-1750 (2017)
NC_034847	PRJNA389047	Diplostephium alveolatum voucher ANDES:Vargas 205 chloroplast, complete genome	2017-06-02	2016-04-11	152265	154, 128, 125, 108, 0, 0	0, 84003, 108999, 127269	84, 25, 18.3	78, 17, 12, 17	ssc	Conflicting phylogenomic signals reveal a pattern of reticulate evolution in a recent high-Andean diversification (Asteraceae: Astereae: Diplostephium)	New Phytol. 214 (4), 1736-1750 (2017)
NC_034848	PRJNA389013	Archibaccharis asperifolia voucher TEX:Trujillo 1192 chloroplast, complete genome	2017-06-02	2016-04-11	151984	154, 128, 125, 108, 0, 0	0, 83808, 108815, 126977	83.8, 25, 18.2	78, 17, 12, 17	ssc	Conflicting phylogenomic signals reveal a pattern of reticulate evolution in a recent high-Andean diversification (Asteraceae: Astereae: Diplostephium)	New Phytol. 214 (4), 1736-1750 (2017)
NC_034849	PRJNA389066	Oritrophium peruvianum voucher ANDES:Vargas 448 chloroplast, complete genome	2017-06-02	2016-04-11	151723	154, 128, 125, 108, 0, 0	0, 83415, 108413, 126725	83.4, 25, 18.3	78, 17, 12, 17	ssc	Conflicting phylogenomic signals reveal a pattern of reticulate evolution in a recent high-Andean diversification (Asteraceae: Astereae: Diplostephium)	New Phytol. 214 (4), 1736-1750 (2017)
NC_034850	PRJNA389076	Diplostephium cinerascens voucher ANDES:Vargas 446 chloroplast, complete genome	2017-06-02	2016-04-11	152169	154, 128, 125, 108, 0, 0	0, 83945, 108942, 127172	83.9, 25, 18.2	78, 17, 12, 17	ssc	Conflicting phylogenomic signals reveal a pattern of reticulate evolution in a recent high-Andean diversification (Asteraceae: Astereae: Diplostephium)	New Phytol. 214 (4), 1736-1750 (2017)
NC_034851	PRJNA389061	Soliva sessilis voucher F:Sagastegui 17106 chloroplast, complete genome	2017-06-02	2016-04-11	150784	155, 127, 125, 109, 0, 0	0, 82958, 107702, 126040	83, 24.7, 18.3	78, 16, 12, 17	ssc	Conflicting phylogenomic signals reveal a pattern of reticulate evolution in a recent high-Andean diversification (Asteraceae: Astereae: Diplostephium)	New Phytol. 214 (4), 1736-1750 (2017)
NC_034852	PRJNA389084	Baccharis genistelloides voucher HUSA:Vargas 358 chloroplast, complete genome	2017-06-02	2016-04-11	153239	157, 129, 126, 108, 0, 0	186, 84737, 109930, 128233	84.6, 25.2, 18.3	77, 18, 12, 19	ssc	Conflicting phylogenomic signals reveal a pattern of reticulate evolution in a recent high-Andean diversification (Asteraceae: Astereae: Diplostephium)	New Phytol. 214 (4), 1736-1750 (2017)
NC_034853	PRJNA389080	Diplostephium barclayanum voucher QCA:Vargas 477 chloroplast, complete genome	2017-06-02	2016-04-11	151974	154, 128, 125, 108, 0, 0	0, 83774, 108788, 126960	83.8, 25, 18.2	78, 17, 12, 17	ssc	Conflicting phylogenomic signals reveal a pattern of reticulate evolution in a recent high-Andean diversification (Asteraceae: Astereae: Diplostephium)	New Phytol. 214 (4), 1736-1750 (2017)
NC_034854	PRJNA389040	Diplostephium glandulosum voucher ANDES:Vargas 247 chloroplast, complete genome	2017-06-02	2016-04-11	151400	153, 127, 124, 107, 0, 0					Conflicting phylogenomic signals reveal a pattern of reticulate evolution in a recent high-Andean diversification (Asteraceae: Astereae: Diplostephium)	New Phytol. 214 (4), 1736-1750 (2017)
NC_034855	PRJNA389096	Heterothalamus alienus voucher TEX:Bartlett 20909 chloroplast, complete genome	2017-06-02	2016-04-11	152252	154, 128, 125, 108, 0, 0	0, 83948, 108973, 127227	83.9, 25, 18.3	78, 17, 12, 18	ssc	Conflicting phylogenomic signals reveal a pattern of reticulate evolution in a recent high-Andean diversification (Asteraceae: Astereae: Diplostephium)	New Phytol. 214 (4), 1736-1750 (2017)
NC_034856	PRJNA389078	Diplostephium callilepis voucher HUSA:Vargas 376 chloroplast, complete genome	2017-06-02	2016-04-11	152110	154, 128, 125, 108, 0, 0	0, 83837, 108857, 127090	83.8, 25, 18.2	78, 17, 12, 17	ssc	Conflicting phylogenomic signals reveal a pattern of reticulate evolution in a recent high-Andean diversification (Asteraceae: Astereae: Diplostephium)	New Phytol. 214 (4), 1736-1750 (2017)
NC_034857	PRJNA389042	Diplostephium floribundum voucher ANDES:Vargas 499 chloroplast, complete genome	2017-06-02	2016-04-11	151768	153, 127, 124, 107, 0, 0	0, 83556, 108553, 126771	83.6, 25, 18.2	77, 17, 12, 17	ssc	Conflicting phylogenomic signals reveal a pattern of reticulate evolution in a recent high-Andean diversification (Asteraceae: Astereae: Diplostephium)	New Phytol. 214 (4), 1736-1750 (2017)
NC_034858	PRJNA389067	Laestadia muscicola voucher TEX:Paco 31 chloroplast, complete genome	2017-06-02	2016-04-11	152366	153, 128, 125, 108, 0, 0	0, 83924, 109079, 127211	83.9, 25.2, 18.1	77, 17, 12, 18	ssc	Conflicting phylogenomic signals reveal a pattern of reticulate evolution in a recent high-Andean diversification (Asteraceae: Astereae: Diplostephium)	New Phytol. 214 (4), 1736-1750 (2017)
NC_034859	PRJNA389007	Diplostephium rhomboidale voucher QCA:Vargas 492 chloroplast, complete genome	2017-06-02	2016-04-11	152186	154, 128, 125, 108, 0, 0	0, 83965, 108962, 127189	84, 25, 18.2	78, 17, 12, 17	ssc	Conflicting phylogenomic signals reveal a pattern of reticulate evolution in a recent high-Andean diversification (Asteraceae: Astereae: Diplostephium)	New Phytol. 214 (4), 1736-1750 (2017)
NC_034860	PRJNA389003	Diplostephium tenuifolium voucher ANDES:Vargas 520 chloroplast, complete genome	2017-06-02	2016-04-11	151911	154, 128, 125, 108, 0, 0	0, 83694, 108691, 126914	83.7, 25, 18.2	78, 17, 12, 17	ssc	Conflicting phylogenomic signals reveal a pattern of reticulate evolution in a recent high-Andean diversification (Asteraceae: Astereae: Diplostephium)	New Phytol. (2017) In press
NC_034861	PRJNA389044	Diplostephium colombianum voucher ANDES:Vargas 299 chloroplast, complete genome	2017-06-02	2016-04-11	152314	154, 128, 125, 108, 0, 0	0, 84071, 109091, 127294	84.1, 25, 18.2	78, 17, 12, 17	ssc	Conflicting phylogenomic signals reveal a pattern of reticulate evolution in a recent high-Andean diversification (Asteraceae: Astereae: Diplostephium)	New Phytol. (2017) In press
NC_034862	PRJNA389036	Diplostephium gynoxyoides voucher HUSA:Vargas 395 chloroplast, complete genome	2017-06-02	2016-04-11	151662	153, 127, 124, 107, 0, 0					Conflicting phylogenomic signals reveal a pattern of reticulate evolution in a recent high-Andean diversification (Asteraceae: Astereae: Diplostephium)	New Phytol. 214 (4), 1736-1750 (2017)
NC_034863	PRJNA389008	Diplostephium revolutum voucher ANDES:Vargas 321 chloroplast, complete genome	2017-06-02	2016-04-11	151823	153, 127, 124, 107, 0, 0	-89, 83698, 108606, 126826	83.8, 24.9, 18.2	79, 17, 12, 17	ssc	Conflicting phylogenomic signals reveal a pattern of reticulate evolution in a recent high-Andean diversification (Asteraceae: Astereae: Diplostephium)	New Phytol. 214 (4), 1736-1750 (2017)
NC_034864	PRJNA388993	Exostigma notobellidiastrum voucher TEX:Tressens 6388 chloroplast, complete genome	2017-06-02	2016-04-11	151699	154, 128, 125, 108, 0, 0	0, 83732, 108657, 126774	83.7, 24.9, 18.1	78, 17, 12, 17	ssc	Conflicting phylogenomic signals reveal a pattern of reticulate evolution in a recent high-Andean diversification (Asteraceae: Astereae: Diplostephium)	New Phytol. 214 (4), 1736-1750 (2017)
NC_034865	PRJNA388995	Diplostephium rupestre voucher ANDES:Vargas 504 chloroplast, complete genome	2017-06-02	2016-04-11	152027	154, 128, 125, 108, 0, 0	0, 83736, 108751, 127012	83.7, 25, 18.3	78, 17, 12, 17	ssc	Conflicting phylogenomic signals reveal a pattern of reticulate evolution in a recent high-Andean diversification (Asteraceae: Astereae: Diplostephium)	New Phytol. 214 (4), 1736-1750 (2017)
NC_034866	PRJNA389011	Blakiella bartsiifolia voucher TEX:Cuatrecasas 28129 chloroplast, complete genome	2017-06-02	2016-04-11	151965	152, 127, 124, 107, 0, 0	0, 83783, 108714, 127034	83.8, 24.9, 18.3	77, 17, 12, 18	ssc	Conflicting phylogenomic signals reveal a pattern of reticulate evolution in a recent high-Andean diversification (Asteraceae: Astereae: Diplostephium)	New Phytol. 214 (4), 1736-1750 (2017)
NC_034867	PRJNA389038	Diplostephium gnidioides voucher HUSA:Vargas 430 chloroplast, complete genome	2017-06-02	2016-04-11	152144	154, 128, 125, 108, 0, 0	0, 83856, 108876, 127124	83.9, 25, 18.2	78, 17, 12, 17	ssc	Conflicting phylogenomic signals reveal a pattern of reticulate evolution in a recent high-Andean diversification (Asteraceae: Astereae: Diplostephium)	New Phytol. 214 (4), 1736-1750 (2017)
NC_034868	PRJNA389083	Baccharis tricuneata voucher HUSA:Vargas 356 chloroplast, complete genome	2017-06-02	2016-04-11	152360	154, 128, 125, 108, 0, 0	1, 84027, 109049, 127339	84, 25, 18.3	77, 17, 12, 18	ssc	Conflicting phylogenomic signals reveal a pattern of reticulate evolution in a recent high-Andean diversification (Asteraceae: Astereae: Diplostephium)	New Phytol. 214 (4), 1736-1750 (2017)
NC_034869	PRJNA389097	Diplostephium cinereum voucher HUSA:Caceres 1494 chloroplast, complete genome	2017-06-02	2016-04-11	152554	154, 128, 125, 108, 0, 0	0, 84260, 109281, 127533	84.3, 25, 18.3	78, 17, 12, 17	ssc	Conflicting phylogenomic signals reveal a pattern of reticulate evolution in a recent high-Andean diversification (Asteraceae: Astereae: Diplostephium)	New Phytol. 214 (4), 1736-1750 (2017)
NC_034870	PRJNA389010	Diplostephium ericoides voucher QCA:Vargas 489 chloroplast, complete genome	2017-06-02	2016-04-11	151982	155, 129, 126, 109, 0, 0	0, 83848, 108862, 126968	83.8, 25, 18.1	78, 17, 12, 18	ssc	Conflicting phylogenomic signals reveal a pattern of reticulate evolution in a recent high-Andean diversification (Asteraceae: Astereae: Diplostephium)	New Phytol. 214 (4), 1736-1750 (2017)
NC_034871	PRJNA389039	Diplostephium haenkei voucher HUSA:Vargas 372 chloroplast, complete genome	2017-06-02	2016-04-11	152292	154, 128, 125, 108, 0, 0	0, 83958, 108977, 127273	84, 25, 18.3	78, 17, 12, 17	ssc	Conflicting phylogenomic signals reveal a pattern of reticulate evolution in a recent high-Andean diversification (Asteraceae: Astereae: Diplostephium)	New Phytol. 214 (4), 1736-1750 (2017)
NC_034872	PRJNA389079	Diplostephium cajamarquillense voucher F:Sagastegui 17024 chloroplast, complete genome	2017-06-02	2016-04-11	152070	154, 128, 125, 108, 0, 0	0, 83858, 108847, 127081	83.9, 25, 18.2	78, 17, 12, 17	ssc	Conflicting phylogenomic signals reveal a pattern of reticulate evolution in a recent high-Andean diversification (Asteraceae: Astereae: Diplostephium)	New Phytol. 214 (4), 1736-1750 (2017)
NC_034873	PRJNA388982	Diplostephium phylicoides voucher ANDES:Vargas 301 chloroplast, complete genome	2017-06-02	2016-04-11	152172	154, 128, 125, 108, 0, 0	0, 83956, 108953, 127175	84, 25, 18.2	78, 17, 12, 17	ssc	Conflicting phylogenomic signals reveal a pattern of reticulate evolution in a recent high-Andean diversification (Asteraceae: Astereae: Diplostephium)	New Phytol. 214 (4), 1736-1750 (2017)
NC_034874	PRJNA389071	Diplostephium eriophorum voucher ANDES:Vargas 505 chloroplast, complete genome	2017-06-02	2016-04-11	151802	154, 128, 125, 108, 0, 0					Conflicting phylogenomic signals reveal a pattern of reticulate evolution in a recent high-Andean diversification (Asteraceae: Astereae: Diplostephium)	New Phytol. 214 (4), 1736-1750 (2017)
NC_034875	PRJNA389069	Diplostephium glutinosum voucher ANDES:Vargas 339 chloroplast, complete genome	2017-06-02	2016-04-11	152229	154, 128, 125, 108, 0, 0					Conflicting phylogenomic signals reveal a pattern of reticulate evolution in a recent high-Andean diversification (Asteraceae: Astereae: Diplostephium)	New Phytol. 214 (4), 1736-1750 (2017)
NC_034876	PRJNA389082	Diplostephium antioquense voucher ANDES:Vargas 533 chloroplast, complete genome	2017-06-02	2016-04-11	152027	154, 128, 125, 108, 0, 0	0, 83805, 108803, 127029	83.8, 25, 18.2	78, 17, 12, 17	ssc	Conflicting phylogenomic signals reveal a pattern of reticulate evolution in a recent high-Andean diversification (Asteraceae: Astereae: Diplostephium)	New Phytol. 214 (4), 1736-1750 (2017)
NC_034877	PRJNA388994	Laennecia sophiifolia voucher TEX:Reina 2010-805 chloroplast, complete genome	2017-06-02	2016-04-11	151899	156, 128, 125, 108, 0, 0	0, 83727, 108763, 126863	83.7, 25, 18.1	78, 17, 12, 17	ssc	Conflicting phylogenomic signals reveal a pattern of reticulate evolution in a recent high-Andean diversification (Asteraceae: Astereae: Diplostephium)	New Phytol. 214 (4), 1736-1750 (2017)
NC_034878	PRJNA388984	Diplostephium lacunosum voucher ANDES:Vargas 260 chloroplast, complete genome	2017-06-02	2016-04-11	152247	154, 128, 125, 108, 0, 0	0, 84032, 109029, 127250	84, 25, 18.2	78, 17, 12, 17	ssc	Conflicting phylogenomic signals reveal a pattern of reticulate evolution in a recent high-Andean diversification (Asteraceae: Astereae: Diplostephium)	New Phytol. (2017) In press
NC_034879	PRJNA389074	Diplostephium costaricense voucher TEX:Martinez 33 chloroplast, complete genome	2017-06-02	2016-04-11	152048	154, 128, 125, 108, 0, 0	0, 83786, 108782, 127052	83.8, 25, 18.3	78, 17, 12, 17	ssc	Conflicting phylogenomic signals reveal a pattern of reticulate evolution in a recent high-Andean diversification (Asteraceae: Astereae: Diplostephium)	New Phytol. (2017) In press
NC_034880	PRJNA389043	Diplostephium espinosae voucher QCA:Vargas 464 chloroplast, complete genome	2017-06-02	2016-04-11	152091	154, 129, 126, 109, 0, 0	0, 83947, 108965, 127073	83.9, 25, 18.1	78, 17, 12, 18	ssc	Conflicting phylogenomic signals reveal a pattern of reticulate evolution in a recent high-Andean diversification (Asteraceae: Astereae: Diplostephium)	New Phytol. 214 (4), 1736-1750 (2017)
NC_034881	PRJNA389073	Diplostephium crypteriophyllum voucher QCA:Vargas 467 chloroplast, complete genome	2017-06-02	2016-04-11	151665	154, 128, 125, 108, 0, 0	0, 83471, 108490, 126646	83.5, 25, 18.2	78, 17, 12, 17	ssc	Conflicting phylogenomic signals reveal a pattern of reticulate evolution in a recent high-Andean diversification (Asteraceae: Astereae: Diplostephium)	New Phytol. 214 (4), 1736-1750 (2017)
NC_034882	PRJNA389046	Diplostephium azureum voucher HUSA:Vargas 389 chloroplast, complete genome	2017-06-02	2016-04-11	152124	154, 128, 125, 108, 0, 0	0, 83941, 108959, 127106	83.9, 25, 18.1	78, 17, 12, 17	ssc	Conflicting phylogenomic signals reveal a pattern of reticulate evolution in a recent high-Andean diversification (Asteraceae: Astereae: Diplostephium)	New Phytol. 214 (4), 1736-1750 (2017)
NC_034883	PRJNA389041	Diplostephium foliosissimum voucher F:Sagastegui 16804 chloroplast, complete genome	2017-06-02	2016-04-11	152260	154, 128, 125, 108, 0, 0	0, 84046, 109040, 127266	84, 25, 18.2	78, 17, 12, 17	ssc	Conflicting phylogenomic signals reveal a pattern of reticulate evolution in a recent high-Andean diversification (Asteraceae: Astereae: Diplostephium)	New Phytol. 214 (4), 1736-1750 (2017)
NC_034884	PRJNA389068	Hinterhubera ericoides voucher TEX:Stergios 20385 chloroplast, complete genome	2017-06-02	2016-04-11	150711	149, 125, 123, 106, 0, 0					Conflicting phylogenomic signals reveal a pattern of reticulate evolution in a recent high-Andean diversification (Asteraceae: Astereae: Diplostephium)	New Phytol. 214 (4), 1736-1750 (2017)
NC_034885	PRJNA389006	Diplostephium romeroi voucher US:Barclay 6775 chloroplast, complete genome	2017-06-02	2016-04-11	152275	154, 128, 124, 107, 0, 0	0, 84004, 109031, 127248	84, 25, 18.2	78, 17, 12, 17	ssc	Conflicting phylogenomic signals reveal a pattern of reticulate evolution in a recent high-Andean diversification (Asteraceae: Astereae: Diplostephium)	New Phytol. 214 (4), 1736-1750 (2017)
NC_034886	PRJNA389045	Diplostephium cayambense voucher ANDES:Vargas 234 chloroplast, complete genome	2017-06-02	2016-04-11	151206	153, 127, 124, 107, 0, 0					Conflicting phylogenomic signals reveal a pattern of reticulate evolution in a recent high-Andean diversification (Asteraceae: Astereae: Diplostephium)	New Phytol. 214 (4), 1736-1750 (2017)
NC_034887	PRJNA389002	Diplostephium venezuelense voucher US:Norrbom 89V33 chloroplast, complete genome	2017-06-02	2016-04-11	152173	156, 130, 127, 109, 0, 0	0, 83955, 108951, 127177	84, 25, 18.2	78, 18, 12, 18	ssc	Conflicting phylogenomic signals reveal a pattern of reticulate evolution in a recent high-Andean diversification (Asteraceae: Astereae: Diplostephium)	New Phytol. 214 (4), 1736-1750 (2017)
NC_034888	PRJNA389009	Floscaldasia hypsophila voucher ANDES:Cleef 10912 chloroplast, complete genome	2017-06-02	2016-04-11	152200	154, 128, 125, 108, 0, 0	0, 83956, 108982, 127174	84, 25, 18.2	78, 17, 12, 17	ssc	Conflicting phylogenomic signals reveal a pattern of reticulate evolution in a recent high-Andean diversification (Asteraceae: Astereae: Diplostephium)	New Phytol. 214 (4), 1736-1750 (2017)
NC_034889	PRJNA389064	Westoniella kohkemperi voucher TEX:Pruskii 3925 chloroplast, complete genome	2017-06-02	2016-04-11	151824	156, 128, 125, 108, 0, 0	0, 83642, 108685, 126781	83.6, 25, 18.1	77, 17, 12, 18	ssc	Conflicting phylogenomic signals reveal a pattern of reticulate evolution in a recent high-Andean diversification (Asteraceae: Astereae: Diplostephium)	New Phytol. 214 (4), 1736-1750 (2017)
NC_034890	PRJNA389065	Parastrephia quadrangularis voucher HUSA:Vargas 440 chloroplast, complete genome	2017-06-02	2016-04-11	152427	154, 128, 125, 108, 0, 0	0, 84260, 109215, 127472	84.3, 25, 18.3	78, 17, 12, 17	ssc	Conflicting phylogenomic signals reveal a pattern of reticulate evolution in a recent high-Andean diversification (Asteraceae: Astereae: Diplostephium)	New Phytol. 214 (4), 1736-1750 (2017)
NC_034891	PRJNA389072	Diplostephium empetrifolium voucher QCA:Vargas 469 chloroplast, complete genome	2017-06-02	2016-04-11	152461	154, 128, 125, 108, 0, 0	0, 84134, 109161, 127434	84.1, 25, 18.3	78, 17, 12, 17	ssc	Conflicting phylogenomic signals reveal a pattern of reticulate evolution in a recent high-Andean diversification (Asteraceae: Astereae: Diplostephium)	New Phytol. 214 (4), 1736-1750 (2017)
NC_034892	PRJNA389004	Diplostephium schultzii voucher ANDES:Vargas 164 chloroplast, complete genome	2017-06-02	2016-04-11	152252	154, 128, 125, 108, 0, 0	0, 83991, 108987, 127256	84, 25, 18.3	78, 17, 12, 17	ssc	Conflicting phylogenomic signals reveal a pattern of reticulate evolution in a recent high-Andean diversification (Asteraceae: Astereae: Diplostephium)	New Phytol. 214 (4), 1736-1750 (2017)
NC_034893	PRJNA389070	Diplostephium frontinense voucher ANDES:Vargas 524 chloroplast, complete genome	2017-06-02	2016-04-11	152365	154, 128, 125, 108, 0, 0	0, 84104, 109123, 127346	84.1, 25, 18.2	78, 17, 12, 17	ssc	Conflicting phylogenomic signals reveal a pattern of reticulate evolution in a recent high-Andean diversification (Asteraceae: Astereae: Diplostephium)	New Phytol. 214 (4), 1736-1750 (2017)
NC_034894	PRJNA388985	Diplostephium jaramilloi voucher FMB:Prieto 1118 chloroplast, complete genome	2017-06-02	2016-04-11	151879	154, 128, 125, 108, 0, 0	0, 83631, 108634, 126876	83.6, 25, 18.2	78, 17, 12, 17	ssc	Conflicting phylogenomic signals reveal a pattern of reticulate evolution in a recent high-Andean diversification (Asteraceae: Astereae: Diplostephium)	New Phytol. 214 (4), 1736-1750 (2017)
NC_034895	PRJNA388986	Diplostephium inesianum voucher US:Barclay 6546 chloroplast, complete genome	2017-06-02	2016-04-11	152328	154, 128, 125, 108, 0, 0	0, 84003, 109024, 127307	84, 25, 18.3	78, 17, 12, 17	ssc	Conflicting phylogenomic signals reveal a pattern of reticulate evolution in a recent high-Andean diversification (Asteraceae: Astereae: Diplostephium)	New Phytol. 214 (4), 1736-1750 (2017)
NC_034896	PRJNA388987	Diplostephium heterophyllum voucher ANDES:Vargas 162 chloroplast, complete genome	2017-06-02	2016-04-11	152223	154, 128, 125, 108, 0, 0	0, 83969, 108965, 127227	84, 25, 18.3	78, 17, 12, 17	ssc	Conflicting phylogenomic signals reveal a pattern of reticulate evolution in a recent high-Andean diversification (Asteraceae: Astereae: Diplostephium)	New Phytol. 214 (4), 1736-1750 (2017)
NC_034897	PRJNA389077	Diplostephium camargoanum voucher ANDES:Vargas 319 chloroplast, complete genome	2017-06-02	2016-04-11	152249	154, 128, 125, 108, 0, 0	0, 84015, 109009, 127255	84, 25, 18.2	78, 17, 12, 17	ssc	Conflicting phylogenomic signals reveal a pattern of reticulate evolution in a recent high-Andean diversification (Asteraceae: Astereae: Diplostephium)	New Phytol. 214 (4), 1736-1750 (2017)
NC_034898	PRJNA389012	Aztecaster matudae voucher TEX:Hinton 29102 chloroplast, complete genome	2017-06-02	2016-04-11	151925	154, 128, 125, 108, 0, 0	0, 83799, 108811, 126913	83.8, 25, 18.1	78, 17, 12, 17	ssc	Conflicting phylogenomic signals reveal a pattern of reticulate evolution in a recent high-Andean diversification (Asteraceae: Astereae: Diplostephium)	New Phytol. 214 (4), 1736-1750 (2017)
NC_034899	PRJNA389075	Diplostephium coriaceum voucher US:Barclay 6691 chloroplast, complete genome	2017-06-02	2016-04-11	152290	154, 128, 125, 108, 0, 0	0, 84039, 109048, 127281	84, 25, 18.2	78, 17, 12, 18	ssc	Conflicting phylogenomic signals reveal a pattern of reticulate evolution in a recent high-Andean diversification (Asteraceae: Astereae: Diplostephium)	New Phytol. 214 (4), 1736-1750 (2017)
NC_034900	PRJNA389005	Diplostephium rosmarinifolium voucher ANDES:Vargas 304 chloroplast, complete genome	2017-06-02	2016-04-11	152216	154, 128, 125, 108, 0, 0	0, 83998, 108995, 127219	84, 25, 18.2	78, 17, 12, 17	ssc	Conflicting phylogenomic signals reveal a pattern of reticulate evolution in a recent high-Andean diversification (Asteraceae: Astereae: Diplostephium)	New Phytol. 214 (4), 1736-1750 (2017)
NC_034901	PRJNA389037	Diplostephium goodspeedii voucher HUSA:Vargas 373 chloroplast, complete genome	2017-06-02	2016-04-11	152006	154, 128, 125, 108, 0, 0	0, 83725, 108745, 126986	83.7, 25, 18.2	78, 17, 12, 17	ssc	Conflicting phylogenomic signals reveal a pattern of reticulate evolution in a recent high-Andean diversification (Asteraceae: Astereae: Diplostephium)	New Phytol. 214 (4), 1736-1750 (2017)
NC_034902	PRJNA389081	Diplostephium apiculatum voucher ANDES:Vargas 332 chloroplast, complete genome	2017-06-02	2016-04-11	152277	154, 128, 125, 108, 0, 0	0, 84013, 109009, 127281	84, 25, 18.3	78, 17, 12, 17	ssc	Conflicting phylogenomic signals reveal a pattern of reticulate evolution in a recent high-Andean diversification (Asteraceae: Astereae: Diplostephium)	New Phytol. 214 (4), 1736-1750 (2017)
NC_034903	PRJNA388983	Diplostephium ochraceum voucher ANDES:Vargas 161 chloroplast, complete genome	2017-06-02	2016-04-11	151555	153, 127, 124, 107, 0, 0	0, 83338, 108332, 126561	83.3, 25, 18.2	77, 17, 12, 17	ssc	Conflicting phylogenomic signals reveal a pattern of reticulate evolution in a recent high-Andean diversification (Asteraceae: Astereae: Diplostephium)	New Phytol. 214 (4), 1736-1750 (2017)
NC_035875	PRJNA407136	Ambrosia artemisiifolia chloroplast, complete genome	2017-09-13	2017-06-19	152215	153, 125, 123, 107, 0, 0	0, 84399, 109328, 127286	84.4, 24.9, 18	79, 16, 12, 16	ssc	Illumina sequencing of the chloroplast genome of common ragweed (Ambrosia artemisiifolia L.)	Unpublished	Geneious v. 9.1.6	Illumina
NC_035884	PRJNA407194	Conyza bonariensis chloroplast, complete genome	2017-09-13	2017-06-06	153014	156, 129, 127, 110, 0, 0	0, 84651, 108977, 128688	84.7, 24.3, 19.7	78, 17, 14, 17	ssc	Complete chloroplast genome sequences of glyphosate resistant Conyza bonariensis (L.) Cronquist from Australia	Unpublished	Geneious v. 9	Illumina
NC_036490	PRJNA422848	Saussurea polylepis chloroplast, complete genome	2017-12-18	2017-08-22	152488	153, 126, 123, 107, 0, 0	0, 83417, 108608, 127297	83.4, 25.2, 18.7	78, 16, 12, 16		The complete chloroplast genome sequence of Saussurea polylepis (Asteraceae), a vulnerable endemic species of Korea	Mitochondrial DNA B Resour 2 (2), 650-651 (2017)
NC_036504	PRJNA422819	Achyrachaena mollis chloroplast, complete genome	2017-12-18	2017-08-11	150468	153, 127, 125, 109, 0, 0	0, 83143, 105977, 127634	83.1, 22.8, 21.7	78, 14, 18, 15	ssc			SPAdes v. 3.8.1	Illumina
NC_036677	PRJNA430646	Saussurea chabyoungsanica chloroplast, complete genome	2018-01-18	2016-07-28	152446	153, 126, 123, 107, 0, 0	0, 83397, 108582, 127261	83.4, 25.2, 18.7	78, 16, 12, 16		The complete chloroplast genome sequence of Saussurea chabyoungsanica (Asteraceae), an endemic to Korea	Conserv Genet Resour (2017) In press	Geneious v. 7.1.8	Illumina
NC_036810	PRJNA433134	Ambrosia trifida chloroplast, complete genome	2018-02-06	2017-10-03	152040	154, 126, 124, 108, 0, 0	0, 83966, 109056, 126950	84, 25.1, 17.9	77, 16, 12, 16	ssc	Unlocking collections: sequencing the plastid genome#of giant ragweed (Ambrosia trifida, Asteraceae) from a herbarium specimen.#Frontiers in Plant Science	Unpublished
NC_036831	PRJNA433147	Dendrosenecio keniodendron chloroplast, complete genome	2018-02-06	2017-01-06	150555	153, 124, 122, 106, 0, 0	0, 83418, 108109, 125864	83.4, 24.7, 17.8	77, 16, 12, 16	ssc	Complete chloroplast genomes of three giant groundsels (Dendrosenecio, Asteraceae) from Mt. Kenya	Unpublished	Velvet v. 1.2.10; Bowtie2 v. 2.2.9	Illumina
NC_036832	PRJNA433146	Dendrosenecio keniensis chloroplast, complete genome	2018-02-06	2017-01-06	150548	153, 124, 122, 106, 0, 0	0, 83403, 108090, 125861	83.4, 24.7, 17.8	77, 16, 12, 16	ssc	Complete chloroplast genomes of three giant groundsels (Dendrosenecio, Asteraceae) from Mt. Kenya	Unpublished	Velvet v. 1.2.10; Bowtie2 v. 2.2.9	Illumina
NC_036833	PRJNA433123	Dendrosenecio battiscombei chloroplast, complete genome	2018-02-06	2017-01-06	150556	153, 124, 122, 106, 0, 0	0, 83410, 108102, 125864	83.4, 24.7, 17.8	77, 16, 12, 16	ssc	Complete chloroplast genomes of three giant groundsels (Dendrosenecio, Asteraceae) from Mt. Kenya	Unpublished	Velvet v. 1.2.10; Bowtie2 v. 2.2.9	Illumina
NC_037388	PRJNA453211	Chrysanthemum boreale chloroplast, complete genome	2018-04-24	2018-02-06	151012	155, 126, 124, 109, 0, 0	0, 82817, 107774, 126055	82.8, 25, 18.3	78, 16, 12, 16	ssc			FALCON and FALCON-Unzip v. 0.5; CANU v. 1.4	PacBio
NC_037483	PRJNA453362	Atractylodes lancea chloroplast, complete genome	2018-04-24	2018-01-29	153201	153, 126, 123, 107, 0, 0	0, 84250, 109397, 128054	84.2, 25.1, 18.7	78, 16, 12, 16	ssc
NC_037484	PRJNA453334	Atractylodes chinensis chloroplast, complete genome	2018-04-24	2018-01-29	153258	153, 126, 123, 107, 0, 0	0, 84283, 109430, 128111	84.3, 25.1, 18.7	78, 16, 12, 16	ssc
NC_037605	PRJNA473547	Eschenbachia blinii chloroplast, complete genome	2018-06-09	2016-04-15	152503	154, 128, 125, 108, 0, 0	0, 84210, 109228, 127485	84.2, 25, 18.3	78, 17, 12, 17		The complete chloroplast genome sequence of Medicinal Plant Conyza blinii H.L v	Unpublished
NC_037956	PRJNA479315	Dendrosenecio cheranganiensis chloroplast, complete genome	2018-07-05	2017-11-21	150606	153, 124, 122, 106, 0, 0	0, 83456, 108148, 125914	83.5, 24.7, 17.8	77, 16, 12, 16	ssc	The complete chloroplast genome sequences of giant groundsels (Dendrosenecio, Asteraceae)	Unpublished	Velvet v. 1.2.10; Bowtie2 v. 1.2.1	Illumina
NC_037957	PRJNA479314	Dendrosenecio kilimanjari chloroplast, complete genome	2018-07-05	2017-11-21	150593	153, 124, 122, 106, 0, 0	0, 83455, 108147, 125901	83.5, 24.7, 17.8	77, 16, 12, 16	ssc	The complete chloroplast genome sequences of giant groundsels (Dendrosenecio, Asteraceae)	Unpublished	Velvet v. 1.2.10; Bowtie2 v. 1.2.1	Illumina
NC_037958	PRJNA479118	Dendrosenecio meruensis chloroplast, complete genome	2018-07-05	2017-11-21	150587	153, 124, 122, 106, 0, 0	0, 83448, 108140, 125895	83.4, 24.7, 17.8	77, 16, 12, 16	ssc	The complete chloroplast genome sequences of giant groundsels (Dendrosenecio, Asteraceae)	Unpublished	Velvet v. 1.2.10; Bowtie v. 1.2.1	Illumina
NC_037959	PRJNA479221	Dendrosenecio johnstonii chloroplast, complete genome	2018-07-05	2017-11-21	150607	153, 124, 122, 106, 0, 0	0, 83469, 108161, 125915	83.5, 24.7, 17.8	77, 16, 12, 16	ssc	The complete chloroplast genome sequences of giant groundsels (Dendrosenecio, Asteraceae)	Unpublished	Velvet v. 1.2.10; Bowtie v.1.2.1	Illumina
NC_037960	PRJNA479074	Dendrosenecio brassiciformis chloroplast, complete genome	2018-07-05	2017-11-21	150551	153, 124, 122, 106, 0, 0	0, 83424, 108114, 125861	83.4, 24.7, 17.7	77, 16, 12, 16	ssc	The complete chloroplast genome sequences of giant groundsels (Dendrosenecio, Asteraceae)	Unpublished	Velvet v. 1.2.10; Bowtie 1.2.1	Illumina
NC_038194	PRJNA484484	Pluchea indica chloroplast, complete genome	2018-08-03	2017-11-08	152298	154, 127, 124, 108, 0, 0	-3, 84126, 109164, 127257	84.1, 25, 18.1	78, 16, 12, 18	ssc	Complete chloroplast genome of Pluchea indica (L.) Less. (Asteraceae) and its phylogenetic analysis	Mitochondrial DNA B Resour 2 (2), 918-919 (2018)	SOAPdenovo v. 2	Illumina
NC_039346	PRJNA489905	Sphagneticola calendulacea chloroplast, complete genome	2018-09-19	2017-03-28	151748	153, 126, 124, 108, 0, 0	0, 83270, 108335, 126683	83.3, 25.1, 18.3	77, 17, 12, 17		Complete chloroplast genome of Sphagneticola calendulacea	Unpublished
NC_039352	PRJNA489901	Ligularia fischeri chloroplast, complete genome	2018-09-19	2017-12-25	151193	154, 126, 124, 108, 0, 0	0, 83301, 108131, 126363	83.3, 24.8, 18.2	77, 16, 12, 16		Identification of Ligularia Herbs Using the Complete Chloroplast Genome as a Super-Barcode	Front Pharmacol 9, 695 (2018)
NC_039381	PRJNA492993	Ligularia hodgsonii chloroplast, complete genome	2018-10-03	2017-07-24	151136	154, 126, 124, 108, 0, 0	0, 83253, 108086, 126303	83.3, 24.8, 18.2	77, 16, 12, 16		Identification of Ligularia Herbs Using the Complete Chloroplast Genome as a Super-Barcode	Front Pharmacol 9, 695 (2018)
NC_039382	PRJNA492984	Ligularia intermedia chloroplast, complete genome	2018-09-25	2017-07-24	151152	154, 126, 124, 108, 0, 0	0, 83258, 108089, 126321	83.3, 24.8, 18.2	77, 16, 12, 16		Identification of Ligularia Herbs Using the Complete Chloroplast Genome as a Super-Barcode	Front Pharmacol 9, 695 (2018)
NC_039383	PRJNA492977	Ligularia jaluensis chloroplast, complete genome	2018-10-03	2017-07-24	151148	154, 126, 124, 108, 0, 0	0, 83263, 108093, 126318	83.3, 24.8, 18.2	77, 16, 12, 16		Identification of Ligularia Herbs Using the Complete Chloroplast Genome as a Super-Barcode	Front Pharmacol 9, 695 (2018)
NC_039384	PRJNA492988	Ligularia mongolica chloroplast, complete genome	2018-09-25	2017-07-24	151118	154, 126, 124, 108, 0, 0	0, 83244, 108074, 126288	83.2, 24.8, 18.2	77, 16, 12, 16		Identification of Ligularia Herbs Using the Complete Chloroplast Genome as a Super-Barcode	Front Pharmacol 9, 695 (2018)
NC_039385	PRJNA492987	Ligularia veitchiana chloroplast, complete genome	2018-09-25	2017-07-24	151253	154, 126, 124, 108, 0, 0	0, 83330, 108168, 126415	83.3, 24.8, 18.2	77, 16, 12, 16		Identification of Ligularia Herbs Using the Complete Chloroplast Genome as a Super-Barcode	Front Pharmacol 9, 695 (2018)
NC_039647	PRJNA496159	Artemisia selengensis chloroplast, complete genome	2018-11-06	2018-03-08	151215	152, 126, 123, 108, 0, 0	0, 82920, 107884, 126251	82.9, 25, 18.4	78, 16, 12, 17		The complete chloroplast genome and phylogeny of Artemisia selengensis in Dongting Lake	Mitochondrial DNA B Resour 3 (2), 909-910 (2018)	SPAdes v. v. 3.9.0	Illumina
NC_039774	PRJNA504292	Eclipta alba chloroplast, complete genome	2018-11-09	2017-09-22	151733	153, 125, 123, 107, 0, 0	0, 83300, 108375, 126658	83.3, 25.1, 18.3	77, 16, 12, 17		Discrimination and Authentication of Eclipta prostrata and E. alba Based on the Complete Chloroplast Genomes	Plant Breed Biotechnol 5 (4), 334-343 (2017)	CLC de novo assembler v. 4.21	Illumina
NC_040110	PRJNA509804	Ismelia carinata chloroplast, complete genome	2018-12-14	2017-12-20	149752	153, 127, 124, 108, 0, 0	0, 82290, 106813, 125229	82.3, 24.5, 18.4	78, 16, 12, 18	ssc	Sequencing and Analysis of Chrysanthemum carinatum Schousb and Kalimeris indica. The Complete Chloroplast Genomes Reveal Two Inversions and rbcL as Barcoding of the Vegetable	Molecules 23 (6), E1358 (2018)
NC_040126	PRJNA509826	Aster indicus chloroplast, complete genome	2018-12-14	2017-12-20	152885	154, 127, 124, 107, 0, 0	0, 84610, 109613, 127882	84.6, 25, 18.3	78, 17, 12, 17	ssc	Sequencing and Analysis of Chrysanthemum carinatum Schousb and Kalimeris indica. The Complete Chloroplast Genomes Reveal Two Inversions and rbcL as Barcoding of the Vegetable	Molecules 23 (6), E1358 (2018)
NC_040857	PRJNA522209	Adenophora triphylla chloroplast, complete genome	2019-02-13	2018-01-08	154223	154, 127, 125, 109, 0, 0	0, 84073, 110529, 127767	84.1, 26.5, 17.2	78, 16, 11, 18	ssc	The complete chloroplast genome sequence of Adenophora triphylla	Unpublished	CLC_assembler v. 4.010.83648	Illumina
NC_040920	PRJNA524575	Chrysanthemum lucidum chloroplast, complete genome	2019-02-27	2018-03-06	150985	155, 126, 124, 108, 0, 0	0, 82786, 107745, 126026	82.8, 25, 18.3	78, 16, 12, 16		The complete plastid genome sequence of Chrysanthemum lucidum (Asteraceae): an endemic species of Ulleung Island of Korea	Mitochondrial DNA B Resour 3 (2), 476-477 (2018)
NC_041458	PRJNA532138	152431 bp DNA Helichrysum italicum chloroplast, complete genome	2019-04-10	2018-10-21	152431	154, 128, 125, 108, 0, 0	-101, 84344, 108337, 128332	84.4, 24, 20	79, 17, 14, 17	ssc	The complete chloroplast genome of Helichrysum italicum (Roth) G. Don (Asteraceae)	Mitochondrial DNA B Resour 4 (1), 1036-1037 (2019)
NC_042149	PRJNA541690	Youngia denticulata voucher GCU:GCU160105726 chloroplast, complete genome	2019-05-12	2019-03-12	152689	151, 125, 122, 106, 0, 0	0, 84022, 109096, 127615	84, 25.1, 18.5	78, 16, 12, 16		The newly developed single nucleotide polymorphism (SNP) markers for a potentially medicinal plant, Crepidiastrum denticulatum (Asteraceae), inferred from complete chloroplast genome data	Mol. Biol. Rep. (2019) In press
NC_042232	PRJNA541716	Xanthium sibiricum chloroplast, complete genome	2019-05-12	2018-06-12	151897	155, 127, 124, 108, 0, 0	-176, 84011, 108916, 126816	84.2, 24.9, 17.9	80, 16, 13, 16	ssc	The complete chloroplast genome of the Xanthium sibiricum (Asteraceae;Asteroideae;Heliantheae), a common plant in China	Unpublished
NC_042244	PRJNA541705	Sonchus boulosii chloroplast, complete genome	2019-05-12	2018-09-30	152016	152, 126, 123, 107, 0, 0	0, 83988, 108719, 127285	84, 24.7, 18.6	78, 16, 12, 17		Next generation sequencing reveals the complete plastome sequence of newly discovered cliff-dwelling Sonchus boulosii (Asteraceae: Cichorieae) in Morocco	Mitochondrial DNA B Resour 4 (1), 164-165 (2019)
NC_042381	PRJNA546338	Sonchus canariensis chloroplast, complete genome	2019-06-06	2018-10-05	152075	152, 126, 123, 107, 0, 0	-1, 84337, 109083, 127328	84.3, 24.7, 18.2	78, 16, 12, 17		Evolutionary Comparison of the Chloroplast Genome in the Woody Sonchus Alliance (Asteraceae) on the Canary Islands	Genes (Basel) 10 (3), E217 (2019)
NC_042382	PRJNA546339	Sonchus acaulis chloroplast, complete genome	2019-06-06	2018-10-05	152071	152, 126, 123, 107, 0, 0	-1, 84334, 109080, 127324	84.3, 24.7, 18.2	78, 16, 12, 17		Evolutionary Comparison of the Chloroplast Genome in the Woody Sonchus Alliance (Asteraceae) on the Canary Islands	Genes (Basel) 10 (3), E217 (2019)
NC_042383	PRJNA546345	Sonchus webbii chloroplast, complete genome	2019-06-06	2018-10-10	152194	152, 126, 123, 107, 0, 0	0, 84269, 109027, 127436	84.3, 24.8, 18.4	78, 16, 12, 17		Evolutionary Comparison of the Chloroplast Genome in the Woody Sonchus Alliance (Asteraceae) on the Canary Islands	Genes (Basel) 10 (3), E217 (2019)
NC_042605	PRJNA548741	Marshallia graminifolia isolate M1 voucher AUA:4951 chloroplast, complete genome	2019-06-13	2018-03-07	152621	154, 127, 123, 107, 0, 0	0, 83903, 109326, 127198	83.9, 25.4, 17.9	78, 16, 12, 17	ssc
NC_042606	PRJNA548729	Marshallia trinervia isolate M32 voucher AUA:4954 chloroplast, complete genome	2019-06-13	2018-03-07	152661	154, 127, 123, 107, 0, 0	0, 83926, 109362, 127225	83.9, 25.4, 17.9	78, 16, 12, 17	ssc
NC_042607	PRJNA548731	Marshallia obovata isolate M4 chloroplast, complete genome	2019-06-13	2018-03-07	152553	153, 127, 123, 107, 0, 0	0, 83817, 109230, 127140	83.8, 25.4, 17.9	78, 16, 12, 17	ssc
NC_042608	PRJNA548730	Marshallia grandiflora isolate M17 chloroplast, complete genome	2019-06-13	2018-03-07	152677	154, 127, 123, 107, 0, 0	0, 83913, 109346, 127244	83.9, 25.4, 17.9	78, 16, 12, 17	ssc
NC_042609	PRJNA548738	Marshallia ramosa isolate M19 voucher AUA:5054 chloroplast, complete genome	2019-06-13	2018-03-07	153551	154, 128, 124, 107, 0, 0	0, 83354, 109502, 127403	83.4, 26.1, 17.9	77, 17, 12, 18	ssc
NC_042610	PRJNA548739	Marshallia mohrii isolate M21 voucher AUA:5056 chloroplast, complete genome	2019-06-13	2018-03-07	152660	154, 127, 123, 107, 0, 0	0, 83921, 109343, 127238	83.9, 25.4, 17.9	78, 16, 12, 17	ssc
NC_042611	PRJNA548735	Marshallia caespitosa isolate M26 voucher AUA:12-01 chloroplast, complete genome	2019-06-13	2018-03-07	152760	154, 127, 123, 107, 0, 0	0, 84010, 109446, 127324	84, 25.4, 17.9	78, 16, 12, 17	ssc
NC_042612	PRJNA548740	Marshallia legrandii isolate M31 voucher AUA:5646 chloroplast, complete genome	2019-06-13	2018-03-07	152340	154, 127, 123, 107, 0, 0	0, 83634, 109032, 126942	83.6, 25.4, 17.9	78, 16, 12, 17	ssc
NC_042724	PRJNA550932	Arctium lappa voucher RW741 chloroplast, complete genome	2019-06-25	2018-07-25	152708	153, 126, 123, 107, 0, 0	0, 83764, 108945, 127527	83.8, 25.2, 18.6	78, 16, 12, 16		Phylogeny, origin and dispersal of Saussurea based on chloroplast genomes data	Unpublished
NC_042725	PRJNA550684	Crossostephium chinense isolate JPBB chloroplast, complete genome	2019-06-25	2018-07-29	151097	154, 126, 124, 108, 0, 0	0, 82819, 107794, 126122	82.8, 25, 18.3	78, 16, 12, 16		The complete chloroplast genome of Crossostephium chinense (Asteraceae), using genome skimming data	Mitochondrial DNA B Resour 4 (1), 322-323 (2019)	CLC v. 8.5.1	Illumina
NC_042787	PRJNA550920	Opisthopappus taihangensis chloroplast, complete genome	2019-06-25	2019-02-20	151089	155, 126, 124, 109, 0, 0	0, 82877, 107831, 126135	82.9, 25, 18.3	78, 16, 12, 16		The complete chloroplast genome of Opisthopappus taihangensis (Ling) Shih	Mitochondrial DNA B Resour 4 (1), 1415-1416 (2019)
NC_042913	PRJNA550681	Aster tataricus chloroplast, complete genome	2019-06-25	2018-07-24	152992	154, 127, 124, 107, 0, 0	0, 84698, 109720, 127970	84.7, 25, 18.2	78, 17, 12, 17		Complete Chloroplast Genome Sequence and Phylogenetic Analysis of Aster tataricus	Molecules 23 (10), E2426 (2018)
NC_042944	PRJNA550714	Aster hersileoides chloroplast, complete genome	2019-06-25	2018-12-09	152345	154, 128, 124, 107, 0, 0	0, 84124, 109113, 127356	84.1, 25, 18.2	78, 17, 12, 18	ssc	Characterization of the complete chloroplast genome sequence of Aster hersileoides (Asteraceae, Astereae) and its phylogenetic implications	Mitochondrial DNA B Resour 4 (1), 985-986 (2019)
NC_043842	PRJNA553969	Cichorium intybus chloroplast, complete genome	2019-07-22	2019-02-25	152975	151, 125, 122, 106, 0, 0	68671, 152903, 25018, 43580	84.2, 25.1, 18.6	78, 16, 12, 16		The complete chloroplast genome sequence of Chicory (Cichorium intybus L.)	Mitochondrial DNA B Resour 4 (1), 1533-1534 (2019)
NC_043882	PRJNA555938	Erigeron breviscapus chloroplast, complete genome	2019-07-22	2018-12-07	152357	156, 128, 126, 109, 0, 0	0, 84871, 109563, 127665	84.9, 24.7, 18.1	78, 17, 12, 17		Widespread structural heteroplasmy in plant chloroplast genomes revealed by a new long-read quantification approach	Unpublished	Unicycler v. 0.3.1	Illumina; PacBio
NC_044156	PRJNA557978	Artemisia fukudo chloroplast, complete genome	2019-08-02	2019-02-25	151021	155, 126, 124, 109, 0, 0	0, 82761, 107717, 126065	82.8, 25, 18.3	78, 16, 12, 16		The complete chloroplast genome of Artemisia fukudo Makino (Asteraceae): providing insight of intraspecies variations	Mitochondrial DNA B Resour 4 (1), 1510-1512 (2019)
NC_044423	PRJNA563450	Cirsium rhinoceros chloroplast, complete genome	2019-09-06	2019-05-13	152576	152, 126, 123, 108, 0, 0	0, 83662, 108748, 127490	83.7, 25.1, 18.7	80, 16, 12, 16	ssc	The complete chloroplast genome of Korean endemic species, Cirsium rhinoceros (H.Lev. & vaniot) Nakai (Asteraceae)	Mitochondrial DNA B Resour 4 (2), 2351-2352 (2019)
NC_044671	PRJNA573235	Atractylodes macrocephala chloroplast, complete genome	2019-09-21	2019-06-28	153256	153, 126, 123, 107, 0, 0	0, 84290, 109436, 128110	84.3, 25.1, 18.7	78, 16, 12, 17	ssc
NC_044726	PRJNA573127	Saussurea obvallata chloroplast, complete genome	2019-09-21	2019-05-19	152540	154, 126, 123, 107, 0, 0					Plastome phylogenomics of Saussurea (Asteraceae: Cardueae)	BMC Plant Biol. 19 (1), 290 (2019)	CLC workbench v. 11.0	Illumina
NC_044727	PRJNA573238	Saussurea pubifolia chloroplast, complete genome	2019-09-21	2019-05-19	152622	152, 126, 123, 107, 0, 0	0, 83542, 107970, 128194	83.5, 24.4, 20.2	78, 16, 13, 16		Plastome phylogenomics of Saussurea (Asteraceae: Cardueae)	BMC Plant Biol. 19 (1), 290 (2019)	CLC workbench v. 11.0	Illumina
NC_044728	PRJNA573115	Saussurea pseudoleucoma chloroplast, complete genome	2019-09-21	2019-05-19	152412	152, 126, 123, 107, 0, 0	0, 83451, 108634, 127229	83.5, 25.2, 18.6	78, 16, 12, 16		Plastome phylogenomics of Saussurea (Asteraceae: Cardueae)	BMC Plant Biol. 19 (1), 290 (2019)	CLC workbench v. 11.0	Illumina
NC_044729	PRJNA573116	Saussurea lhozhagensis chloroplast, complete genome	2019-09-21	2019-05-19	152527	153, 126, 123, 107, 0, 0	0, 83526, 108720, 127333	83.5, 25.2, 18.6	78, 16, 12, 16		Plastome phylogenomics of Saussurea (Asteraceae: Cardueae)	BMC Plant Biol. 19 (1), 290 (2019)	CLC workbench v. 11.0	Illumina
NC_044730	PRJNA573194	Saussurea tridactyla chloroplast, complete genome	2019-09-21	2019-05-19	151474	152, 126, 123, 107, 0, 0	0, 82565, 107758, 126281	82.6, 25.2, 18.5	78, 16, 12, 17		Plastome phylogenomics of Saussurea (Asteraceae: Cardueae)	BMC Plant Biol. 19 (1), 290 (2019)	CLC workbench v. 11.0	Illumina
NC_044731	PRJNA573237	Saussurea salwinensis chloroplast, complete genome	2019-09-21	2019-05-19	152382	151, 126, 123, 107, 0, 0	0, 83450, 108644, 127188	83.5, 25.2, 18.5	78, 16, 12, 16		Plastome phylogenomics of Saussurea (Asteraceae: Cardueae)	BMC Plant Biol. 19 (1), 290 (2019)	CLC workbench v. 11.0	Illumina
NC_044732	PRJNA573160	Saussurea przewalskii chloroplast, complete genome	2019-09-21	2019-05-19	152658	152, 126, 123, 107, 0, 0	0, 83554, 108775, 127437	83.6, 25.2, 18.7	78, 16, 12, 16		Plastome phylogenomics of Saussurea (Asteraceae: Cardueae)	BMC Plant Biol. 19 (1), 290 (2019)	CLC workbench v. 11.0	Illumina
NC_044733	PRJNA573228	Saussurea delavayi chloroplast, complete genome	2019-09-21	2019-05-19	152254	153, 126, 123, 107, 0, 0	0, 83214, 108410, 127058	83.2, 25.2, 18.6	78, 16, 12, 16		Plastome phylogenomics of Saussurea (Asteraceae: Cardueae)	BMC Plant Biol. 19 (1), 290 (2019)	CLC workbench v. 11.0	Illumina
NC_044734	PRJNA573227	Saussurea leontodontoides chloroplast, complete genome	2019-09-21	2019-05-19	152387	153, 127, 124, 108, 0, 0	0, 83434, 108635, 127186	83.4, 25.2, 18.6	78, 17, 12, 16		Plastome phylogenomics of Saussurea (Asteraceae: Cardueae)	BMC Plant Biol. 19 (1), 290 (2019)	CLC workbench v. 11.0	Illumina
NC_044735	PRJNA573117	Saussurea durgae chloroplast, complete genome	2019-09-21	2019-05-19	152506	152, 126, 123, 107, 0, 0	0, 83412, 108607, 127311	83.4, 25.2, 18.7	78, 16, 12, 16		Plastome phylogenomics of Saussurea (Asteraceae: Cardueae)	BMC Plant Biol. 19 (1), 290 (2019)	CLC workbench v. 11.0	Illumina
NC_044736	PRJNA573128	Saussurea kingii chloroplast, complete genome	2019-09-21	2019-05-19	152444	153, 126, 123, 107, 0, 0	0, 83399, 108578, 127265	83.4, 25.2, 18.7	78, 16, 12, 16		Plastome phylogenomics of Saussurea (Asteraceae: Cardueae)	BMC Plant Biol. 19 (1), 290 (2019)	CLC workbench v. 11.0	Illumina
NC_044737	PRJNA573246	Saussurea tsoongii chloroplast, complete genome	2019-09-21	2019-05-19	152501	152, 126, 123, 107, 0, 0	0, 83482, 108671, 127312	83.5, 25.2, 18.6	78, 16, 12, 16		Plastome phylogenomics of Saussurea (Asteraceae: Cardueae)	BMC Plant Biol. 19 (1), 290 (2019)	CLC workbench v. 11.0	Illumina
NC_044738	PRJNA573239	Saussurea japonica chloroplast, complete genome	2019-09-21	2019-05-19	152612	153, 126, 123, 107, 0, 0					Plastome phylogenomics of Saussurea (Asteraceae: Cardueae)	BMC Plant Biol. 19 (1), 290 (2019)	CLC workbench v. 11.0	Illumina
NC_044739	PRJNA573129	Saussurea hookeri chloroplast, complete genome	2019-09-21	2019-05-19	152461	153, 127, 124, 108, 0, 0	0, 83438, 108639, 127260	83.4, 25.2, 18.6	78, 17, 12, 16				CLC workbench v. 11.0	Illumina
NC_044795	PRJNA573317	Hypochaeris radicata chloroplast, complete genome	2019-09-21	2018-08-14	151330	152, 126, 123, 107, 0, 0	0, 82924, 108052, 126202	82.9, 25.1, 18.1	78, 16, 12, 16		Complete Chloroplast DNA of Cat's-ear (Hypochaeris radicata) and Common Groundsel (Senecio vulgaris var. vulgaris)	Unpublished	CLC Assembly Cell v. 4.21	Illumina
NC_045093	PRJNA579634	Artemisia maritima chloroplast, complete genome	2019-10-29	2019-02-15	151061	155, 126, 124, 109, 0, 0	0, 82801, 107759, 126103	82.8, 25, 18.3	78, 16, 12, 16		Chloroplast genome sequences of Artemisia maritima and Artemisia absinthium: Comparative analyses, mutational hotspots in genus Artemisia and phylogeny in family Asteraceae	Genomics (2019) In press
NC_045211	PRJNA591517	Tagetes erecta chloroplast, complete genome	2019-11-25	2019-09-17	152056	154, 125, 123, 107, 0, 0	0, 83895, 108943, 127008	83.9, 25, 18.1	77, 16, 12, 17	ssc			GetOrganelle v. 1.6.2	Illumina
NC_045286	PRJNA595337	Artemisia scoparia chloroplast, complete genome	2019-12-12	2019-08-27	151060	151, 125, 122, 107, 0, 0	0, 82834, 107806, 126088	82.8, 25, 18.3	77, 16, 12, 16		Chloroplast Genome Sequence of Artemisia scoparia: Comparative Analyses and Screening of Mutational Hotspots	Plants (Basel) 8 (11), E476 (2019)	Velvet v. 1.2.10	Illumina
NC_046503	PRJNA615523	Aster hypoleucus chloroplast, complete genome	2020-03-26	2018-12-09	152300	154, 128, 125, 108, 0, 0	0, 84031, 109031, 127300	84, 25, 18.3	78, 17, 12, 18	ssc	The complete chloroplast genome of Aster hypoleucus (Asteraceae: Astereae): an endemic species from China	Mitochondrial DNA B Resour 4 (2), 2647-2648 (2019)
NC_046512	PRJNA615415	Crepidiastrum lanceolatum chloroplast, complete genome	2020-03-26	2019-01-02	152748	151, 125, 122, 106, 0, 0	0, 84022, 109101, 127669	84, 25.1, 18.6	78, 16, 12, 16		The complete chloroplast genome sequence of Crepidiastrum lanceolatum (Asteraceae)	Mitochondrial DNA B Resour 4 (1), 1404-1405 (2019)
NC_046513	PRJNA615414	Crepidiastrum sonchifolium chloroplast, complete genome	2020-03-26	2019-01-02	152603	151, 125, 122, 106, 0, 0	0, 84386, 109221, 127768	84.4, 24.8, 18.5	78, 16, 12, 16		Evolution of chloroplast genome in Cichorieae	Unpublished
NC_046514	PRJNA615591	Ixeris polycephala chloroplast, complete genome	2020-03-26	2019-01-02	152776	152, 124, 121, 105, 0, 0	0, 84084, 109258, 127602	84.1, 25.2, 18.3	77, 16, 12, 16		Evolution of chloroplast genome in Cichorieae	Unpublished
NC_046515	PRJNA615521	Lapsanastrum humile chloroplast, complete genome	2020-03-26	2019-01-02	152582	151, 125, 122, 106, 0, 0	0, 84066, 109093, 127555	84.1, 25, 18.5	78, 16, 12, 16		Evolution of chloroplast genome in Cichorieae	Unpublished
NC_046516	PRJNA615405	Youngia japonica chloroplast, complete genome	2020-03-26	2019-01-02	152540	151, 125, 122, 106, 0, 0	0, 84047, 109071, 127516	84, 25, 18.4	78, 16, 12, 16		Evolution of chloroplast genome in Cichorieae	Unpublished
NC_046571	PRJNA615612	Artemisia ordosica chloroplast, complete genome	2020-03-26	2020-01-10	151209	152, 126, 122, 107, 0, 0	0, 82980, 107943, 126246	83, 25, 18.3	78, 16, 12, 16
NC_046693	PRJNA624608	Senecio vulgaris voucher SVULG20171209 chloroplast, complete genome	2020-04-10	2019-03-19	150806	155, 126, 124, 107, 0, 0	0, 82950, 107771, 125985	83, 24.8, 18.2	77, 17, 11, 17	ssc	The complete chloroplast genome of the invasive plant Senecio vulgaris L. (Asteraceae)	Mitochondrial DNA B Resour 4 (1), 1794-1795 (2019)
NC_046760	PRJNA624489	Gerbera jamesonii chloroplast, complete genome	2020-04-10	2019-06-19	151898	152, 125, 122, 106, 0, 0	0, 83518, 108586, 126830	83.5, 25.1, 18.2	78, 16, 12, 16	ssc	Characterization of the complete chloroplast genome of Gerbera jamesonii Bolus in China and phylogenetic relationships	Mitochondrial DNA B Resour 4 (2), 2706-2707 (2019)	CLC Genomics Workbench v. v8.0	BIGSEQ-500
NC_046787	PRJNA624621	Galinsoga parviflora voucher GPARV20171209 chloroplast, complete genome	2020-04-10	2019-04-02	151811	154, 125, 123, 107, 0, 0	0, 83594, 108632, 126773	83.6, 25, 18.1	77, 16, 12, 17	ssc	Characterization of the complete chloroplast genome sequence of Galinsoga parviflora and its phylogenetic implications	Mitochondrial DNA B Resour 4 (2), 2106-2108 (2019)
NC_046789	PRJNA624570	Erigeron canadensis voucher CCANA20171209 chloroplast, complete genome	2020-04-10	2019-04-02	152721	156, 128, 126, 109, 0, 0	0, 84280, 109284, 127717	84.3, 25, 18.4	78, 17, 12, 17	ssc	Characterization of the complete chloroplast genome sequence of Conyza canadensis and its phylogenetic implications	Mitochondrial DNA B Resour 4 (1), 2028-2030 (2019)
NC_046793	PRJNA624563	Bidens pilosa voucher BPIL20191111 chloroplast, complete genome	2020-04-10	2019-11-23	150542	154, 127, 123, 106, 0, 0	0, 83542, 108230, 125854	83.5, 24.7, 17.6	77, 17, 12, 17		The complete chloroplast genome of the invasive and Cd-hyperaccumulator herb Bidens pilosa L. (Asteraceae)	Mitochondrial DNA B Resour 5 (1), 436-438 (2020)
NC_046827	PRJNA624492	Leucanthemum maximum chloroplast, complete genome	2020-04-10	2019-09-27	151865	154, 128, 125, 109, 0, 0	0, 84370, 108892, 127343	84.4, 24.5, 18.5	79, 16, 13, 17	ssc	Complete plastome of Leucanthemum maximum, the first in genus Leucanthemum	Mitochondrial DNA B Resour 5 (1), 19-20 (2020)
NC_046828	PRJNA624544	Cosmos bipinnatus chloroplast, complete genome	2020-04-10	2019-09-27	150356	151, 125, 122, 107, 0, 0	0, 83004, 107481, 125879	83, 24.5, 18.4	77, 16, 12, 17	ssc	The complete chloroplast genome sequence of Cosmos bipinnatus, the first of the genus Cosmos	Mitochondrial DNA B Resour 4 (2), 4204-4206 (2019)
NC_046830	PRJNA624569	Synurus deltoides chloroplast, complete genome	2020-04-10	2019-09-29	152606	152, 126, 123, 107, 0, 0	0, 83594, 108787, 127413	83.6, 25.2, 18.6	78, 16, 12, 16	ssc	Complete chloroplast genome of Synurus deltoides, the first in genus Synurus	Unpublished
NC_046893	PRJNA624543	Bidens hillebrandiana subsp. polycephala chloroplast, complete genome	2020-04-10	2019-09-09	151798	152, 125, 122, 106, 0, 0	0, 84044, 108705, 127137	84, 24.7, 18.4	77, 16, 12, 17	ssc	Insights into the Evolutionary History of the Hawaiian Bidens (Asteraceae) Adaptive Radiation Revealed Through Phylogenomics	J. Hered. (2020) In press
NC_047254	PRJNA628353	Bidens mauiensis chloroplast, complete genome	2020-04-26	2019-09-09	151826	152, 125, 122, 106, 0, 0	0, 84096, 108757, 127165	84.1, 24.7, 18.4	77, 16, 12, 17	ssc	Insights into the Evolutionary History of the Hawaiian Bidens (Asteraceae) Adaptive Radiation Revealed Through Phylogenomics	J. Hered. (2020) In press
NC_047256	PRJNA628253	Bidens valida chloroplast, complete genome	2020-04-26	2019-09-09	151722	152, 125, 122, 106, 0, 0	0, 84051, 108677, 127096	84.1, 24.6, 18.4	77, 16, 12, 17	ssc	Insights into the Evolutionary History of the Hawaiian Bidens (Asteraceae) Adaptive Radiation Revealed Through Phylogenomics	J. Hered. (2020) In press
NC_047258	PRJNA628447	Bidens forbesii subsp. kahiliensis chloroplast, complete genome	2020-04-26	2019-09-09	151808	152, 124, 121, 105, 0, 0					Insights into the Evolutionary History of the Hawaiian Bidens (Asteraceae) Adaptive Radiation Revealed Through Phylogenomics	J. Hered. (2020) In press
NC_047259	PRJNA628446	Bidens hawaiensis chloroplast, complete genome	2020-04-26	2019-09-09	151680	152, 125, 122, 106, 0, 0	0, 84009, 108634, 127055	84, 24.6, 18.4	77, 16, 12, 17	ssc	Insights into the Evolutionary History of the Hawaiian Bidens (Asteraceae) Adaptive Radiation Revealed Through Phylogenomics	J. Hered. (2020) In press
NC_047260	PRJNA628486	Bidens menziesii subsp. filiformis x Bidens micrantha subsp. ctenophylla chloroplast, complete genome	2020-04-26	2019-09-09	151674	152, 125, 122, 106, 0, 0	1, 83977, 108616, 127036	84, 24.6, 18.4	76, 16, 12, 17	ssc	Insights into the Evolutionary History of the Hawaiian Bidens (Asteraceae) Adaptive Radiation Revealed Through Phylogenomics	J. Hered. (2020) In press
NC_047261	PRJNA628257	Bidens molokaiensis chloroplast, complete genome	2020-04-26	2019-09-09	151710	152, 125, 122, 106, 0, 0	0, 84043, 108668, 127085	84, 24.6, 18.4	77, 16, 12, 17	ssc	Insights into the Evolutionary History of the Hawaiian Bidens (Asteraceae) Adaptive Radiation Revealed Through Phylogenomics	J. Hered. (2020) In press
NC_047262	PRJNA628252	Bidens wiebkei chloroplast, complete genome	2020-04-26	2019-09-09	151688	152, 125, 122, 106, 0, 0	1, 84041, 108667, 127063	84, 24.6, 18.4	76, 16, 12, 17	ssc	Insights into the Evolutionary History of the Hawaiian Bidens (Asteraceae) Adaptive Radiation Revealed Through Phylogenomics	J. Hered. (2020) In press
NC_047263	PRJNA628355	Bidens conjuncta chloroplast, complete genome	2020-04-26	2019-09-09	151714	152, 125, 122, 106, 0, 0	1, 84049, 108676, 127088	84, 24.6, 18.4	76, 16, 12, 17	ssc	Insights into the Evolutionary History of the Hawaiian Bidens (Asteraceae) Adaptive Radiation Revealed Through Phylogenomics	J. Hered. (2020) In press
NC_047264	PRJNA628449	Bidens cervicata chloroplast, complete genome	2020-04-26	2019-09-09	151831	152, 125, 122, 106, 0, 0	1, 84089, 108752, 127169	84.1, 24.7, 18.4	76, 16, 12, 17	ssc	Insights into the Evolutionary History of the Hawaiian Bidens (Asteraceae) Adaptive Radiation Revealed Through Phylogenomics	J. Hered. (2020) In press
NC_047267	PRJNA628453	Bidens amplectens chloroplast, complete genome	2020-04-26	2019-09-09	151765	152, 125, 122, 106, 0, 0	1, 84052, 108700, 127118	84.1, 24.6, 18.4	76, 16, 12, 17	ssc	Insights into the Evolutionary History of the Hawaiian Bidens (Asteraceae) Adaptive Radiation Revealed Through Phylogenomics	J. Hered. (2020) In press
NC_047268	PRJNA628452	Bidens asymmetrica chloroplast, complete genome	2020-04-26	2019-09-09	151856	152, 125, 122, 106, 0, 0	0, 84065, 108727, 127194	84.1, 24.7, 18.5	77, 16, 12, 17	ssc	Insights into the Evolutionary History of the Hawaiian Bidens (Asteraceae) Adaptive Radiation Revealed Through Phylogenomics	J. Hered. (2020) In press
NC_047269	PRJNA628302	Bidens alba var. radiata chloroplast, complete genome	2020-04-26	2019-09-09	151653	154, 125, 122, 106, 0, 0	0, 83890, 108576, 126967	83.9, 24.7, 18.4	78, 16, 12, 16	ssc	Insights into the Evolutionary History of the Hawaiian Bidens (Asteraceae) Adaptive Radiation Revealed Through Phylogenomics	J. Hered. (2020) In press
NC_047270	PRJNA628450	Bidens campylotheca subsp. pentamera chloroplast, complete genome	2020-04-26	2019-09-09	151805	152, 125, 122, 106, 0, 0	0, 84051, 108712, 127144	84.1, 24.7, 18.4	77, 16, 12, 17	ssc	Insights into the Evolutionary History of the Hawaiian Bidens (Asteraceae) Adaptive Radiation Revealed Through Phylogenomics	J. Hered. (2020) In press
NC_047271	PRJNA628384	Bidens schimperi chloroplast, complete genome	2020-04-26	2019-09-09	150932	152, 126, 122, 106, 0, 0	0, 83442, 108042, 126332	83.4, 24.6, 18.3	77, 16, 12, 17	ssc	Insights into the Evolutionary History of the Hawaiian Bidens (Asteraceae) Adaptive Radiation Revealed Through Phylogenomics	J. Hered. (2020) In press
NC_047272	PRJNA628385	Bidens pachyloma chloroplast, complete genome	2020-04-26	2019-09-09	151284	156, 128, 123, 107, 0, 0	0, 83629, 108302, 126611	83.6, 24.7, 18.3	80, 16, 12, 16	ssc	Insights into the Evolutionary History of the Hawaiian Bidens (Asteraceae) Adaptive Radiation Revealed Through Phylogenomics	J. Hered. (2020) In press
NC_047273	PRJNA628444	Bidens menziesii subsp. filiformis chloroplast, complete genome	2020-04-26	2019-09-09	151791	152, 125, 122, 106, 0, 0	0, 84050, 108709, 127132	84, 24.7, 18.4	77, 16, 12, 17	ssc	Insights into the Evolutionary History of the Hawaiian Bidens (Asteraceae) Adaptive Radiation Revealed Through Phylogenomics	J. Hered. (2020) In press
NC_047274	PRJNA628445	Bidens macrocarpa chloroplast, complete genome	2020-04-26	2019-09-09	151774	152, 125, 122, 106, 0, 0	0, 84036, 108690, 127120	84, 24.7, 18.4	77, 16, 12, 17	ssc	Insights into the Evolutionary History of the Hawaiian Bidens (Asteraceae) Adaptive Radiation Revealed Through Phylogenomics	J. Hered. (2020) In press
NC_047275	PRJNA628254	Bidens torta chloroplast, complete genome	2020-04-26	2019-09-09	151807	152, 125, 122, 106, 0, 0	0, 84051, 108713, 127145	84.1, 24.7, 18.4	77, 16, 12, 17	ssc	Insights into the Evolutionary History of the Hawaiian Bidens (Asteraceae) Adaptive Radiation Revealed Through Phylogenomics	J. Hered. (2020) In press
NC_047276	PRJNA628292	Bidens sandvicensis chloroplast, complete genome	2020-04-26	2019-09-09	151794	152, 125, 122, 106, 0, 0	0, 84033, 108694, 127133	84, 24.7, 18.4	77, 16, 12, 17	ssc	Insights into the Evolutionary History of the Hawaiian Bidens (Asteraceae) Adaptive Radiation Revealed Through Phylogenomics	J. Hered. (2020) In press
NC_047277	PRJNA628259	Bidens micrantha subsp. ctenophylla chloroplast, complete genome	2020-04-26	2019-09-09	151665	152, 125, 122, 106, 0, 0	0, 84002, 108625, 127042	84, 24.6, 18.4	77, 16, 12, 17	ssc	Insights into the Evolutionary History of the Hawaiian Bidens (Asteraceae) Adaptive Radiation Revealed Through Phylogenomics	J. Hered. (2020) In press
NC_047278	PRJNA628354	Bidens cosmoides chloroplast, complete genome	2020-04-26	2019-09-09	151818	152, 125, 122, 106, 0, 0	1, 84056, 108719, 127156	84.1, 24.7, 18.4	76, 16, 12, 17	ssc	Insights into the Evolutionary History of the Hawaiian Bidens (Asteraceae) Adaptive Radiation Revealed Through Phylogenomics	J. Hered. (2020) In press
NC_047308	PRJNA628299	Tanacetum coccineum chloroplast, complete genome	2020-04-26	2020-02-22	150143	151, 125, 122, 107, 0, 0	67342, 150071, 24440, 42829	82.7, 24.5, 18.4	78, 16, 12, 16	ssc			NOVOPlasty v. 2.7.2	Illumina
NC_047309	PRJNA628233	Tanacetum cinerariifolium chloroplast, complete genome	2020-04-26	2020-02-23	150171	152, 126, 123, 108, 0, 0	67338, 150099, 24430, 42835	82.8, 24.5, 18.4	78, 16, 12, 18	ssc			NOVOPlasty v. 2.7.2	Illumina
NC_047460	PRJNA628251	Leucanthemum vulgare isolate H3 chloroplast, complete genome	2020-04-26	2020-01-24	150191	154, 127, 124, 108, 0, 0	0, 82675, 107233, 125633	82.7, 24.6, 18.4	78, 16, 13, 17		Can we use it? On the utility of de novo and reference-based assembly of Nanopore data for plant plastome sequencing	PLoS ONE 15 (3), e0226234 (2020)	Unicycler v. 0.4.7	Illumina
NC_047461	PRJNA628223	Leucanthemum virgatum isolate A1221 chloroplast, complete genome	2020-04-26	2020-01-27	150120	154, 127, 124, 108, 0, 0	0, 82641, 107163, 125598	82.6, 24.5, 18.4	78, 16, 13, 17	ssc	Can we use it? On the utility of de novo and reference-based assembly of Nanopore data for plant plastome sequencing	PLoS ONE 15 (3), e0226234 (2020)	Unicycler v. 0.4.7	Illumina
NC_048450	PRJNA636428	Doniophyton anomalum chloroplast, complete genome	2020-06-01	2018-05-04	150547	152, 127, 125, 110, 0, 0					Comparative plastid genomics of Barnadesioideae	Unpublished
NC_048452	PRJNA636422	Sonchus oleraceus chloroplast, complete genome	2020-06-01	2018-09-13	151849	152, 126, 123, 107, 0, 0	0, 84156, 108894, 127111	84.2, 24.7, 18.2	78, 16, 12, 17		Sow Thistle Chloroplast Genomes: Insights into the Plastome Evolution and Relationship of Two Weedy Species, Sonchus asper and Sonchus oleraceus (Asteraceae)	Genes (Basel) 10 (11), E881 (2019)
NC_048508	PRJNA636442	Heteroplexis incana chloroplast, complete genome	2020-06-01	2019-07-12	152605	154, 128, 125, 108, 0, 0	0, 84427, 109381, 127651	84.4, 25, 18.3	78, 17, 12, 17	ssc	Complete chloroplast genome sequence of Heteroplexis incana (Asteraceae), a rare species endemic to China	Mitochondrial DNA B Resour 4 (2), 3031-3032 (2019)
NC_048510	PRJNA636423	Sonchus asper isolate VIL-1 chloroplast, complete genome	2020-06-01	2019-01-02	151849	152, 126, 123, 107, 0, 0	0, 84156, 108894, 127111	84.2, 24.7, 18.2	78, 16, 12, 17	ssc	Sow Thistle Chloroplast Genomes: Insights into the Plastome Evolution and Relationship of Two Weedy Species, Sonchus asper and Sonchus oleraceus (Asteraceae)	Genes (Basel) 10 (11), E881 (2019)
NC_049875	PRJNA648231	Aster altaicus var. uchiyamae chloroplast, complete genome	2020-07-24	2019-04-29	152457	153, 126, 123, 106, 0, 0	0, 84247, 109254, 127450	84.2, 25, 18.2	77, 17, 12, 17		Chloroplast genome of the conserved Aster altaicus var. uchiyamae B2015-0044 as genetic barcode	Unpublished	CLC Genomics workbench v. 7.5	Illumina
NC_050046	PRJNA650473	Cirsium japonicum var. spinosissimum chloroplast, complete genome	2020-08-03	2020-02-04	152342	152, 126, 123, 108, 0, 0	0, 83254, 108445, 127151	83.3, 25.2, 18.7	78, 16, 12, 16	ssc			Illumina platform(HiSeq 2500 & NovaSeq) v. 2.0	Illumina
NC_050055	PRJNA650430	Chromolaena odorata chloroplast, complete genome	2020-08-03	2019-12-30	151270	154, 125, 123, 107, 0, 0	0, 82663, 107743, 126190	82.7, 25.1, 18.4	77, 16, 12, 17	ssc	The complete chloroplast genome of Chromolaena odorata (Compositae), a noxious invasive weed to South China	Mitochondrial DNA B Resour 5 (2), 1510-1511 (2020)
NC_050667	PRJNA665870	Symphyotrichum subulatum chloroplast, complete genome	2020-10-09	2019-10-04	153318	154, 128, 125, 108, 0, 0	0, 85238, 110165, 128391	85.2, 24.9, 18.2	80, 17, 12, 17		Characterization of the complete chloroplast genome of Aster subulatus Michx	Mitochondrial DNA B Resour 5 (1), 597-598 (2020)	CLC Genomics Workbench v. v8.0	BIGSEQ-500
NC_050690	PRJNA665905	Ajania pacifica chloroplast, complete genome	2020-10-09	2019-12-30	151059	155, 126, 124, 109, 0, 0	0, 82857, 107811, 126105	82.9, 25, 18.3	78, 16, 12, 16		The complete chloroplast genome sequence of Ajania pacifica (Nakai) Bremer & Humphries	Mitochondrial DNA B Resour 5 (3), 2399-2400 (2020)
NC_050965	PRJNA672578	Bidens frondosa chloroplast, complete genome	2020-10-27	2020-03-10	150490	154, 127, 123, 106, 0, 0	0, 83500, 108181, 125809	83.5, 24.7, 17.6	77, 17, 12, 17	ssc	The complete chloroplast genome of an invasive herb Bidens frondosa L. (Asteraceae)	Mitochondrial DNA B Resour 5 (2), 1769-1770 (2020)
NC_050977	PRJNA672499	Saussurea inversa chloroplast, complete genome	2020-10-27	2020-06-01	152102	152, 126, 123, 107, 0, 0	0, 83450, 108633, 126919	83.5, 25.2, 18.3	78, 16, 12, 16				SPAdes v. 3.13.0	Illumina
NC_051919	PRJNA684180	Reichardia ligulata chloroplast, complete genome	2020-12-10	2019-12-31	152620	152, 126, 123, 107, 0, 0	0, 84205, 109150, 127675	84.2, 24.9, 18.5	78, 16, 12, 17	ssc	Phylogenomics of Hyoseridinae	Unpublished
NC_051920	PRJNA684269	Dendroseris pruinata chloroplast, complete genome	2020-12-10	2019-01-02	152348	152, 126, 123, 107, 0, 0	0, 84291, 109028, 127611	84.3, 24.7, 18.6	78, 16, 12, 17	ssc	Sonchus pruinatus, complete chloroplast genome, 5108	Unpublished
NC_051921	PRJNA684270	Dendroseris micrantha chloroplast, complete genome	2020-12-10	2019-01-02	152327	152, 126, 123, 108, 0, 0	0, 84287, 109025, 127589	84.3, 24.7, 18.6	78, 16, 12, 17	ssc	Sonchus micranthus, complete chloroplast genome, 11944	Unpublished
NC_051922	PRJNA684232	Dendroseris litoralis chloroplast, complete genome	2020-12-10	2019-01-02	152263	152, 126, 123, 107, 0, 0	0, 84213, 108950, 127526	84.2, 24.7, 18.6	78, 16, 12, 17	ssc	Sonchus brassicifolius, complete chloroplast genome, 6435	Unpublished
NC_051923	PRJNA684271	Dendroseris berteroana chloroplast, complete genome	2020-12-10	2019-01-02	152199	150, 126, 123, 107, 0, 0	0, 84187, 108917, 127469	84.2, 24.7, 18.6	78, 16, 12, 17	ssc	Sonchus berteroanus, complete chloroplast genome, 12125	Unpublished
NC_051924	PRJNA684287	Dendroseris macrantha chloroplast, complete genome	2020-12-10	2020-03-05	152263	152, 126, 123, 107, 0, 0	0, 84213, 108950, 127526	84.2, 24.7, 18.6	78, 16, 12, 17	ssc	Phylogenomics of Dendroseris	Unpublished
NC_051925	PRJNA684156	Dendroseris marginata chloroplast, complete genome	2020-12-10	2020-03-05	152261	152, 126, 123, 107, 0, 0	0, 84236, 108973, 127524	84.2, 24.7, 18.6	78, 16, 12, 17	ssc	Phylogenomics of Dendroseris	Unpublished
NC_051926	PRJNA684266	Dendroseris pinnata chloroplast, complete genome	2020-12-10	2020-03-05	152290	152, 126, 123, 107, 0, 0	0, 84258, 108990, 127558	84.3, 24.7, 18.6	78, 16, 12, 17	ssc	Phylogenomics of Dendroseris	Unpublished
NC_051973	PRJNA684293	Stebbinsia umbrella voucher ZJW3542 chloroplast, complete genome	2020-12-10	2019-12-11	152462	152, 125, 122, 106, 0, 0	-3, 84122, 109010, 127571	84.1, 24.9, 18.6	77, 16, 12, 17		The complete chloroplast genome of Soroseris umbrella (Asteraceae)	Mitochondrial DNA B Resour 5 (1), 637-638 (2020)	NOVOPlasty v. 3.3	Illumina

## Sheet: Campanulaceae
AccesionNumber	BioProject	Title	Date	First date	Length	GeSeq genes	GeSeq part starts	GeSeq part lengths	GeSeq part genes	GeSeq orientation	Article	Journal	Assembly Method	Sequencing Technology
NC_010442	PRJNA29459	Trachelium caeruleum chloroplast, complete genome	2008-03-25	2000-12-01	162321	163, 143, 132, 111, 0, 0	0, 100110, 127225, 135206	100.1, 27.1, 8	90, 22, 8, 22	lsc	Extensive Rearrangements in the Chloroplast Genome of Trachelium caeruleum Are Associated with Repeats and tRNA Genes	J Mol Evol 66 (4), 350-361 (2008)
NC_024732	PRJNA259496	Hanabusaya asiatica voucher Yoo86859 chloroplast, complete genome	2014-08-26	2014-02-21	167287	163, 143, 135, 113, 0, 0	0, 104955, 131832, 140410	105, 26.9, 8.6	90, 23, 6, 22	lsc	Complete chloroplast genome sequence of Hanabusaya asiatica (Nakai) Nakai (Campanulaceae), an endemic genus of Korea	Unpublished	Geneious v. 7.0	454
NC_026203	PRJNA273195	Campanula takesimana chloroplast, complete genome	2015-01-21	2014-10-20	169551	167, 144, 134, 112, 0, 0	0, 102320, 132062, 139809	102.3, 29.7, 7.7	91, 23, 6, 22	lsc	Complete chloroplast genome sequence of Campanula takesimana (Campanulaceae), an endemic to Korea	Mitochondrial DNA, 1-3 (2014) In press	Geneious v. 7.1.5	454
NC_026999	PRJNA283097	Adenophora remotiflora chloroplast, complete genome	2015-05-05	2015-03-05	171724	168, 146, 136, 114, 0, 0	0, 105555, 132992, 144287	105.6, 27.4, 11.3	91, 23, 6, 24	lsc	The complete chloroplast genome sequence of Adenophora remotiflora (Campanulaceae)	Unpublished	geneious v. 7.17	Illumina
NC_035624	PRJNA400408	Platycodon grandiflorus chloroplast, complete genome	2017-08-28	2016-06-02	171818	167, 140, 135, 106, 0, 0	0, 79112, 121545, 129385	79.1, 42.4, 7.8	72, 31, 6, 30		accD nuclear transfer of Platycodon grandiflorum and the plastid of early Campanulaceae	BMC Genomics 18 (1), 607 (2017)	CLC Genomics workbench 7.5	illumina
NC_035760	PRJNA401019	Siphocampylus krauseanus voucher Smith & Leiva 509 chloroplast, complete genome	2017-08-31	2016-10-25	164871	157, 135, 131, 108, 0, 0					Phylogenetic relationships of Burmeistera (Campanulaceae: Lobelioideae): Combining whole plastome with targeted loci data in a recent radiation	Mol. Phylogenet. Evol. 107, 551-563 (2017)
NC_035761	PRJNA401022	Centropogon nigricans voucher Muchhala 118 chloroplast, complete genome	2017-08-31	2016-10-25	165515	156, 135, 131, 108, 0, 0					Phylogenetic relationships of Burmeistera (Campanulaceae: Lobelioideae): Combining whole plastome with targeted loci data in a recent radiation	Mol. Phylogenet. Evol. 107, 551-563 (2017)
NC_035762	PRJNA401023	Burmeistera sodiroana voucher Muchhala 115 chloroplast, complete genome	2017-08-31	2016-10-25	165511	155, 135, 131, 109, 0, 0	0, 83747, 120920, 128338	83.7, 37.2, 7.4	78, 23, 6, 24		Phylogenetic relationships of Burmeistera (Campanulaceae: Lobelioideae): Combining whole plastome with targeted loci data in a recent radiation	Mol. Phylogenet. Evol. 107, 551-563 (2017)
NC_035763	PRJNA401024	Burmeistera smaragdi voucher Muchhala 205 chloroplast, complete genome	2017-08-31	2016-10-25	165288	156, 135, 131, 108, 0, 0	0, 83514, 120699, 128103	83.5, 37.2, 7.4	78, 23, 6, 24		Phylogenetic relationships of Burmeistera (Campanulaceae: Lobelioideae): Combining whole plastome with targeted loci data in a recent radiation	Mol. Phylogenet. Evol. 107, 551-563 (2017)
NC_035764	PRJNA401025	Burmeistera rubrosepala voucher Muchhala 220 chloroplast, complete genome	2017-08-31	2016-10-25	165466	156, 135, 131, 108, 0, 0					Phylogenetic relationships of Burmeistera (Campanulaceae: Lobelioideae): Combining whole plastome with targeted loci data in a recent radiation	Mol. Phylogenet. Evol. 107, 551-563 (2017)
NC_035765	PRJNA401026	Burmeistera resupinata voucher Muchhala 223 chloroplast, complete genome	2017-08-31	2016-10-25	166128	157, 135, 131, 108, 0, 0	0, 83845, 121279, 128694	83.8, 37.4, 7.4	78, 23, 6, 24		Phylogenetic relationships of Burmeistera (Campanulaceae: Lobelioideae): Combining whole plastome with targeted loci data in a recent radiation	Mol. Phylogenet. Evol. 107, 551-563 (2017)
NC_035766	PRJNA401017	Burmeistera pirrensis voucher Muchhala 491 chloroplast, complete genome	2017-08-31	2016-10-25	165353	156, 135, 131, 109, 0, 0					Phylogenetic relationships of Burmeistera (Campanulaceae: Lobelioideae): Combining whole plastome with targeted loci data in a recent radiation	Mol. Phylogenet. Evol. 107, 551-563 (2017)
NC_035767	PRJNA401020	Burmeistera parviflora voucher Lagomarsino 53 chloroplast, complete genome	2017-08-31	2016-10-25	164989	155, 135, 132, 108, 0, 0	0, 83642, 120607, 128024	83.6, 37, 7.4	79, 23, 6, 23		Phylogenetic relationships of Burmeistera (Campanulaceae: Lobelioideae): Combining whole plastome with targeted loci data in a recent radiation	Mol. Phylogenet. Evol. 107, 551-563 (2017)
NC_035768	PRJNA401027	Burmeistera oyacachensis voucher Muchhala 171 chloroplast, complete genome	2017-08-31	2016-10-25	164048	156, 135, 131, 108, 0, 0	0, 83492, 120052, 127488	83.5, 36.6, 7.4	78, 23, 6, 24		Phylogenetic relationships of Burmeistera (Campanulaceae: Lobelioideae): Combining whole plastome with targeted loci data in a recent radiation	Mol. Phylogenet. Evol. 107, 551-563 (2017)
NC_035769	PRJNA401028	Burmeistera lutosa voucher Muchhala 133 chloroplast, complete genome	2017-08-31	2016-10-25	165367	156, 134, 131, 107, 0, 0					Phylogenetic relationships of Burmeistera (Campanulaceae: Lobelioideae): Combining whole plastome with targeted loci data in a recent radiation	Mol. Phylogenet. Evol. 107, 551-563 (2017)
NC_035770	PRJNA401018	Burmeistera loejtnantii voucher F 2190436 chloroplast, complete genome	2017-08-31	2016-10-25	165888	155, 134, 131, 107, 0, 0					Phylogenetic relationships of Burmeistera (Campanulaceae: Lobelioideae): Combining whole plastome with targeted loci data in a recent radiation	Mol. Phylogenet. Evol. 107, 551-563 (2017)
NC_035771	PRJNA401016	Burmeistera fuscoapicata voucher Clark 12955 chloroplast, complete genome	2017-08-31	2016-10-25	165222	155, 134, 131, 107, 0, 0					Phylogenetic relationships of Burmeistera (Campanulaceae: Lobelioideae): Combining whole plastome with targeted loci data in a recent radiation	Mol. Phylogenet. Evol. 107, 551-563 (2017)
NC_035772	PRJNA401013	Burmeistera domingensis voucher Muchhala 102 chloroplast, complete genome	2017-08-31	2016-10-25	165547	155, 134, 131, 108, 0, 0	0, 83957, 121053, 128451	84, 37.1, 7.4	78, 23, 6, 23		Phylogenetic relationships of Burmeistera (Campanulaceae: Lobelioideae): Combining whole plastome with targeted loci data in a recent radiation	Mol. Phylogenet. Evol. 107, 551-563 (2017)
NC_035773	PRJNA401029	Burmeistera cylindrocarpa voucher Muchhala 202 chloroplast, complete genome	2017-08-31	2016-10-25	164865	159, 138, 133, 108, 0, 0					Phylogenetic relationships of Burmeistera (Campanulaceae: Lobelioideae): Combining whole plastome with targeted loci data in a recent radiation	Mol. Phylogenet. Evol. 107, 551-563 (2017)
NC_035774	PRJNA401014	Burmeistera cyclostigmata voucher Muchhala 145 chloroplast, complete genome	2017-08-31	2016-10-25	165032	156, 135, 132, 109, 0, 0	0, 83552, 120585, 127999	83.6, 37, 7.4	79, 23, 6, 23		Phylogenetic relationships of Burmeistera (Campanulaceae: Lobelioideae): Combining whole plastome with targeted loci data in a recent radiation	Mol. Phylogenet. Evol. 107, 551-563 (2017)
NC_035775	PRJNA401015	Burmeistera crispiloba voucher Muchhala 123 chloroplast, complete genome	2017-08-31	2016-10-25	165350	155, 135, 131, 108, 0, 0	0, 83709, 120821, 128238	83.7, 37.1, 7.4	78, 23, 6, 24		Phylogenetic relationships of Burmeistera (Campanulaceae: Lobelioideae): Combining whole plastome with targeted loci data in a recent radiation	Mol. Phylogenet. Evol. 107, 551-563 (2017)
NC_035776	PRJNA401010	Burmeistera ceratocarpa voucher Muchhala 177 chloroplast, complete genome	2017-08-31	2016-10-25	165820	156, 134, 131, 107, 0, 0					Phylogenetic relationships of Burmeistera (Campanulaceae: Lobelioideae): Combining whole plastome with targeted loci data in a recent radiation	Mol. Phylogenet. Evol. 107, 551-563 (2017)
NC_035777	PRJNA401011	Burmeistera borjensis voucher Muchhala 154 chloroplast, complete genome	2017-08-31	2016-10-25	163961	156, 135, 131, 108, 0, 0	0, 83436, 119964, 127433	83.4, 36.5, 7.5	78, 23, 6, 24		Phylogenetic relationships of Burmeistera (Campanulaceae: Lobelioideae): Combining whole plastome with targeted loci data in a recent radiation	Mol. Phylogenet. Evol. 107, 551-563 (2017)
NC_035778	PRJNA401012	Burmeistera auriculata voucher Muchhala 120 chloroplast, complete genome	2017-08-31	2016-10-25	165772	155, 134, 131, 107, 0, 0	0, 83839, 121095, 128516	83.8, 37.3, 7.4	78, 23, 6, 23		Phylogenetic relationships of Burmeistera (Campanulaceae: Lobelioideae): Combining whole plastome with targeted loci data in a recent radiation	Mol. Phylogenet. Evol. 107, 551-563 (2017)
NC_036221	PRJNA417098	Adenophora divaricata chloroplast, complete genome	2017-11-04	2016-06-28	176331	173, 149, 135, 112, 0, 0	0, 113353, 140518, 149166	113.4, 27.2, 8.6	96, 23, 6, 22	lsc	The complete chloroplast genome sequences of three Adenophora species and comparative analysis with Campanuloid species (Campanulaceae)	PLoS One 12 (8), E0183652 (2017)	Geneious v. 7.1.8	Illumina
NC_036222	PRJNA417094	Adenophora erecta chloroplast, complete genome	2017-11-04	2016-06-28	173324	168, 146, 135, 113, 0, 0	0, 105861, 133959, 145226	105.9, 28.1, 11.3	90, 24, 6, 24	lsc	The complete chloroplast genome sequences of three Adenophora species and comparative analysis with Campanuloid species (Campanulaceae)	PLoS One 12 (8), E0183652 (2017)	Geneious v. 7.1.8	Illumina
NC_036223	PRJNA417097	Adenophora stricta chloroplast, complete genome	2017-11-04	2016-06-28	159759	162, 141, 128, 112, 0, 0	0, 112321, 122421, 149659	112.3, 10.1, 27.2	96, 14, 16, 14	lsc	The complete chloroplast genome sequences of three Adenophora species and comparative analysis with Campanuloid species (Campanulaceae)	PLoS One 12 (8), E0183652 (2017)	Genetious v. 7.1.8	Illumina
NC_036311	PRJNA418535	Codonopsis minima chloroplast, complete genome	2017-11-16	2017-02-07	169321	167, 141, 135, 111, 0, 0	0, 85506, 123381, 131446	85.5, 37.9, 8.1	84, 25, 6, 24		The complete chloroplast genome sequence of Codonopsis minima (Campanulaceae), an endemic to Korea	Conserv Genet Resour (2017) In press	Geneious v. 7.1.8	Illumina
NC_040857	PRJNA522209	Adenophora triphylla chloroplast, complete genome	2019-02-13	2018-01-08	154223	154, 127, 125, 109, 0, 0	0, 84073, 110529, 127767	84.1, 26.5, 17.2	78, 16, 11, 18	ssc	The complete chloroplast genome sequence of Adenophora triphylla	Unpublished	CLC_assembler v. 4.010.83648	Illumina
NC_046571	PRJNA615612	Artemisia ordosica chloroplast, complete genome	2020-03-26	2020-01-10	151209	152, 126, 122, 107, 0, 0	0, 82980, 107943, 126246	83, 25, 18.3	78, 16, 12, 16
NC_049093	PRJNA642609	Leptocodon hirsutus chloroplast, complete genome	2020-06-28	2019-12-18	169524	168, 144, 136, 112, 0, 0	0, 85326, 123469, 131381	85.3, 38.1, 7.9	86, 25, 6, 25		Comparative analysis of plastid genomes within the Campanulaceae and phylogenetic implications	PLoS One 15 (5), e0233167 (2020)

## Sheet: Lamiaceae
AccesionNumber	BioProject	Title	Date	First date	Length	GeSeq genes	GeSeq part starts	GeSeq part lengths	GeSeq part genes	GeSeq orientation	Article	Journal	Assembly Method	Sequencing Technology
NC_020098	PRJNA185995	Tectona grandis chloroplast, complete genome	2013-01-02	2012-11-27	153953	156, 129, 127, 110, 0, 0	0, 85318, 110765, 128506	85.3, 25.4, 17.7	78, 18, 12, 17		Chloroplast DNA sequence of teak (Tectona grandis L. f.) and its diversity	Unpublished
NC_020431	PRJNA191883	Salvia miltiorrhiza chloroplast, complete genome	2013-03-04	2012-07-12	151328	157, 129, 127, 110, 0, 0	0, 82695, 108234, 125789	82.7, 25.5, 17.6	78, 18, 11, 18		The Complete Chloroplast Genome Sequence of the Medicinal Plant Salvia miltiorrhiza	PLoS ONE 8 (2), E57607 (2013)
NC_026291	PRJNA274079	Premna microphylla chloroplast, complete genome	2015-02-04	2014-10-15	155293	155, 129, 127, 110, 0, 0	0, 86078, 111841, 129530	86.1, 25.8, 17.7	78, 17, 12, 18		The complete chloroplast genome of Premna microphylla	Unpublished
NC_027259	PRJNA287416	Rosmarinus officinalis chloroplast, complete genome	2015-06-18	2015-04-21	152462	159, 129, 127, 110, 0, 0	0, 83355, 108926, 126891	83.4, 25.6, 18	79, 17, 12, 18		The complete chloroplast genome sequence of Rosmarinus officinalis	Unpublished
NC_027262	PRJNA287399	Scutellaria baicalensis chloroplast, complete genome	2015-06-18	2015-04-22	152731	160, 132, 128, 110, 0, 0	-430, 83520, 109173, 126648	84, 25.7, 17.5	81, 18, 11, 18		The complete chloroplast genome sequence of Scutellaria baicalensis	Unpublished
NC_028533	PRJNA304880	Scutellaria insignis chloroplast, complete genome	2015-12-03	2015-09-11	151908	158, 129, 127, 110, 0, 0	0, 83913, 109152, 126669	83.9, 25.2, 17.5	79, 17, 11, 17		The complete chloroplast genome of Scutellaria insignia	Unpublished	CLC v. v7.0.3	Illumina
NC_029370	PRJNA313542	Lavandula angustifolia chloroplast, complete genome	2016-03-01	2015-10-22	153448	155, 125, 122, 107, 0, 0	-1529, 83059, 108691, 126287	84.6, 25.6, 17.6	79, 16, 11, 15		The complete chloroplast genome sequence of Lavandula angustifolia	Unpublished
NC_029817	PRJNA317870	Stenogyne haliakalae strain GEO5 chloroplast, complete genome	2016-04-09	2016-02-12	149736	156, 129, 127, 110, 0, 0	-1, 81364, 106800, 124299	81.4, 25.4, 17.5	78, 18, 11, 18		The quest to resolve recent radiations: Plastid phylogenomics of extinct and endangered Hawaiian endemic mints (Lamiaceae)	Mol. Phylogenet. Evol. (2016) In press	YASRA v. 2.32; BWA v. 0.6.2	Illumina
NC_029818	PRJNA317869	Stenogyne bifida strain HI0332 chloroplast, complete genome	2016-04-09	2016-02-12	150129	156, 129, 127, 110, 0, 0					The quest to resolve recent radiations: Plastid phylogenomics of extinct and endangered Hawaiian endemic mints (Lamiaceae)	Mol. Phylogenet. Evol. (2016) In press	YASRA v. 2.32; BWA v. 0.6.2	Illumina
NC_029819	PRJNA317866	Haplostachys haplostachya strain HI0333 chloroplast, complete genome	2016-04-09	2016-02-12	150130	154, 128, 125, 110, 0, 0					The quest to resolve recent radiations: Plastid phylogenomics of extinct and endangered Hawaiian endemic mints (Lamiaceae)	Mol. Phylogenet. Evol. (2016) In press	YASRA v. 2.32; BWA v. 0.6.2	Illumina
NC_029820	PRJNA317867	Phyllostegia velutina strain HI0361 chloroplast, complete genome	2016-04-09	2016-02-12	150131	159, 132, 126, 114, 0, 0					The quest to resolve recent radiations: Plastid phylogenomics of extinct and endangered Hawaiian endemic mints (Lamiaceae)	Mol. Phylogenet. Evol. (2016) In press	YASRA v. 2.32; BWA v. 0.6.2	Illumina
NC_029821	PRJNA317871	Stenogyne kanehoana strain HSJ14046 chloroplast, complete genome	2016-04-09	2016-02-12	150115	155, 128, 126, 110, 0, 0					The quest to resolve recent radiations: Plastid phylogenomics of extinct and endangered Hawaiian endemic mints (Lamiaceae)	Mol. Phylogenet. Evol. (2016) In press	YASRA v. 2.32; BWA v. 0.6.2	Illumina
NC_029822	PRJNA317897	Stachys chamissonis strain CL1002 chloroplast, complete genome	2016-04-09	2016-02-12	150254	156, 129, 127, 110, 0, 0					The quest to resolve recent radiations: Plastid phylogenomics of extinct and endangered Hawaiian endemic mints (Lamiaceae)	Mol. Phylogenet. Evol. (2016) In press	YASRA v. 2.32; BWA v. 0.6.2	Illumina
NC_029823	PRJNA317868	Stachys coccinea strain CL1003 chloroplast, complete genome	2016-04-09	2016-02-12	150275	156, 129, 127, 110, 0, 0					The quest to resolve recent radiations: Plastid phylogenomics of extinct and endangered Hawaiian endemic mints (Lamiaceae)	Mol. Phylogenet. Evol. (2016) In press	YASRA v. 2.32; BWA v. 0.6.2	Illumina
NC_029824	PRJNA317876	Stachys sylvatica strain LVA358 chloroplast, complete genome	2016-04-09	2016-02-12	150167	156, 129, 127, 111, 0, 0					The quest to resolve recent radiations: Plastid phylogenomics of extinct and endangered Hawaiian endemic mints (Lamiaceae)	Mol. Phylogenet. Evol. (2016) In press	YASRA v. 2.32; BWA v. 0.6.2	Illumina
NC_029825	PRJNA317894	Stachys byzantina strain CL1004 chloroplast, complete genome	2016-04-09	2016-02-12	149749	155, 128, 125, 109, 0, 0					The quest to resolve recent radiations: Plastid phylogenomics of extinct and endangered Hawaiian endemic mints (Lamiaceae)	Mol. Phylogenet. Evol. (2016) In press	YASRA v. 2.32; BWA v. 0.6.2	Illumina
NC_030755	PRJNA339064	Perilla citriodora voucher B17 chloroplast, complete genome	2016-08-16	2015-06-24	152588	155, 129, 127, 110, 0, 0	0, 83699, 109375, 126912	83.7, 25.7, 17.5	78, 18, 11, 18		to study comparative analysis of chloroplast genomes and 45S nrDNAs in 9 Perilla species	Unpublished	CLC genome assembler v. 4.0 beta	Illumina
NC_030756	PRJNA339088	Perilla frutescens cultivar viridis voucher P170 chloroplast, complete genome	2016-08-16	2015-06-24	152602	155, 129, 127, 110, 0, 0	0, 83705, 109381, 126926	83.7, 25.7, 17.5	78, 18, 11, 18		to study comparative analysis of chloroplast genomes and 45S nrDNAs in 9 Perilla species	Unpublished	CLC genome assembler v. 4.0 beta	Illumina
NC_030757	PRJNA339081	Perilla setoyensis chloroplast, complete genome	2016-08-16	2015-06-24	152656	155, 129, 127, 110, 0, 0	0, 83757, 109433, 126980	83.8, 25.7, 17.5	78, 18, 11, 18		to study comparative analysis of chloroplast genomes and 45S nrDNAs in 9 Perilla species	Unpublished	CLC genome assembler v. 4.0 beta	Illumina
NC_031433	PRJNA347991	Pogostemon yatabeanus isolate PDBK2014-1822 chloroplast, complete genome	2016-10-13	2015-01-27	152707	157, 131, 128, 111, 0, 0	0, 83791, 109465, 127033	83.8, 25.7, 17.6	80, 18, 11, 18		The complete chloroplast genome sequences of Pogostemon stellatus and Pogostemon yatabeanus (Lamiaceae)	Mitochondrial DNA B Resour 1 (1), 571-573 (2016)
NC_031434	PRJNA348087	Pogostemon stellatus isolate PDBK2014-1557 chloroplast, complete genome	2016-10-13	2015-01-27	151824	156, 129, 127, 110, 0, 0	0, 83012, 108656, 126180	83, 25.6, 17.5	79, 17, 11, 18		The complete chloroplast genome sequences of Pogostemon stellatus and Pogostemon yatabeanus (Lamiaceae)	Mitochondrial DNA B Resour 1 (1), 571-573 (2016)
NC_031874	PRJNA353481	Dracocephalum palmatum chloroplast, complete genome	2016-11-14	2016-03-22	150510	156, 128, 125, 110, 0, 0	-324, 82161, 107546, 124801	82.5, 25.4, 17.3	79, 17, 11, 16		Complete chloroplast genome sequence of Dracocephalum palmatum Stephan	Unpublished	CLC GW v. 8.5	Sanger dideoxy sequencing; Illumina
NC_032054	PRJNA356608	Mentha longifolia chloroplast, complete genome	2016-12-07	2016-03-21	152041	157, 130, 128, 111, 0, 0	0, 83205, 108803, 126443	83.2, 25.6, 17.6	79, 18, 11, 18		Draft Genome Sequence of Mentha longifolia (L.) and Development of Resources for Mint Cultivar Improvement	Mol Plant (2016) In press
NC_035143	PRJNA390957	Ocimum basilicum chloroplast, complete genome	2017-06-27	2017-02-15	152407	156, 129, 127, 110, 0, 0	0, 83409, 109106, 126710	83.4, 25.7, 17.6	78, 18, 11, 17		Plastome sequencing of 10 non-model crop species reveals multiple inversions, gene transfers to the nucleus and a recent, large mitochondrial insertion in the tree species cashew (Anacardium, Anacardiaceae)	Unpublished	Velvet v. 1.2.08	Illumina
NC_035233	PRJNA394362	Salvia japonica chloroplast, complete genome	2017-07-14	2017-02-19	153995	159, 129, 127, 111, 0, 0	-101, 84674, 110489, 128079	84.8, 25.8, 17.6	79, 17, 11, 17		The complete chloroplast genome sequence of Salvia japonica	Unpublished
NC_035729	PRJNA400982	Caryopteris mongholica chloroplast, complete genome	2017-08-31	2017-06-14	151707	155, 129, 127, 110, 0, 0	0, 83203, 108842, 126068	83.2, 25.6, 17.2	78, 18, 12, 17		The complete chloroplast genome of Caryopteris mongholica and phylogenetic implications in Lamiaceae	Conserv Genet Resour (2017) In press	CLC v. 8.5.1	Illumina
NC_037247	PRJNA439140	Mentha spicata chloroplast, complete genome	2018-03-23	2017-10-23	152132	158, 131, 128, 111, 0, 0	0, 83219, 108844, 126507	83.2, 25.6, 17.7	80, 18, 11, 18		The complete chloroplast genome of Mentha spicata, an endangered species native to South Europe Kangyu Wang, Li	Mitochondrial DNA B Resour 2 (2), 907-909 (2017)	SPAdes v. 3.9.1	Illumina
NC_038062	PRJNA483617	Leonurus japonicus chloroplast, complete genome	2018-07-31	2017-12-10	151610	157, 129, 127, 110, 0, 0	0, 82827, 108461, 125976	82.8, 25.6, 17.5	78, 18, 13, 18
NC_038165	PRJNA484441	Salvia officinalis voucher So_003 chloroplast, complete genome	2018-08-03	2018-01-09	151089	156, 129, 127, 110, 0, 0	0, 82407, 107998, 125498	82.4, 25.6, 17.5	78, 18, 11, 18		The complete chloroplast genome of Salvia officinalis L. (Lamiaceae)	Unpublished	Geneious v. 9.1.8	Illumina
NC_039654	PRJNA504219	Prunella vulgaris chloroplast, complete genome	2018-11-09	2017-11-28	151342	157, 129, 127, 110, 0, 0	0, 82688, 108301, 125729	82.7, 25.6, 17.4	78, 18, 11, 18		The complete chloroplast genome of the common self-heal, Prunella vulgaris (Lamiaceae)	Mitochondrial DNA B Resour 3 (1), 125-126 (2018)	CLC v. 7.5	Illumina
NC_040121	PRJNA509844	Salvia chanryoenica chloroplast, complete genome	2018-12-14	2018-04-26	151689	158, 128, 126, 109, 0, 0	-376, 82527, 108103, 125737	82.9, 25.6, 17.6	78, 17, 11, 18		Characterization of complete chloroplast genome of endemic species of Korea Peninsular, Salvia chanryoenica (Lamiaceae)	Mitochondrial DNA B Resour 3 (2), 992-993 (2018)	Geneious v. 10.2.3	Illumina
NC_041091	PRJNA527479	Salvia przewalskii chloroplast, complete genome	2019-03-18	2018-07-10	151319	158, 128, 126, 109, 0, 0	0, 82732, 108223, 125828	82.7, 25.5, 17.6	78, 17, 12, 18		Comparative Analysis of Four Salvia Medicinal Plants Chloroplast Genomes	Engineering (Beijing) (2019) In press	SOAPdenovo v. 2.0	Illumina
NC_041092	PRJNA527507	Salvia bulleyana chloroplast, complete genome	2019-03-18	2018-07-10	151547	158, 128, 126, 109, 0, 0	0, 82853, 108402, 125998	82.9, 25.5, 17.6	78, 17, 11, 18		Comparative Analysis of Four Salvia Medicinal Plants Chloroplast Genomes	Engineering (Beijing) (2019) In press	SOAPdenovo v. 2.0	Illumina
NC_042796	PRJNA550855	Pogostemon cablin isolate Shipai chloroplast, complete genome	2019-06-25	2017-06-08	152461	156, 130, 128, 111, 0, 0					The plastid genome and its implications in barcoding specific-chemotypes of the medicinal herb Pogostemon cablin in China	PLoS ONE 14 (4), e0215512 (2019)	SPAdes v. v.3.10.1	Illumina
NC_043873	PRJNA555945	Ocimum tenuiflorum cultivar Krishna chloroplast, complete genome	2019-07-22	2018-09-10	151744	156, 129, 127, 110, 0, 0	-8, 82772, 108458, 126050	82.8, 25.7, 17.6	78, 18, 11, 17		De novo assembly ofthe complete chloroplast genome from Ocimum tenuiflorum subtype Krishna	Unpublished	Edena v. 3.131028	Illumina
NC_044073	PRJNA557915	Teucrium mascatense chloroplast, complete genome	2019-08-01	2018-05-08	150499	157, 130, 128, 111, 0, 0	0, 82076, 107691, 124884	82.1, 25.6, 17.2	79, 18, 11, 18
NC_044082	PRJNA557956	Mentha canadensis chloroplast, complete genome	2019-08-02	2019-06-07	152154	157, 130, 128, 111, 0, 0	0, 83278, 108878, 126554	83.3, 25.6, 17.7	79, 18, 11, 18
NC_046409	PRJNA615549	Caryopteris incana chloroplast, complete genome	2020-03-26	2020-01-09	151687	155, 129, 127, 110, 0, 0	0, 83178, 108820, 126045	83.2, 25.6, 17.2	78, 18, 11, 18		The complete chloroplast genome of Caryopteris incana (Lamiaceae) and phylogenetic analysis	Unpublished	GetOrganelle	23-Feb-2019
NC_046520	PRJNA615589	Thymus mongolicus chloroplast, complete genome	2020-03-26	2019-09-24	151834	158, 130, 128, 111, 0, 0	0, 82956, 108561, 126229	83, 25.6, 17.7	79, 18, 11, 18		The complete chloroplast genome sequence of Thymus_mongolicu (Labiatae), a special seasoning plant	Unpublished
NC_046822	PRJNA624431	Thymus japonicus chloroplast, complete genome	2020-04-10	2019-12-25	151782	158, 130, 128, 111, 0, 0	0, 82903, 108509, 126176	82.9, 25.6, 17.7	79, 18, 11, 18
NC_046835	PRJNA624485	Lavandula dentata chloroplast, complete genome	2020-04-10	2019-04-12	151696	156, 128, 126, 109, 0, 0	0, 82896, 108504, 126088	82.9, 25.6, 17.6	78, 18, 11, 17		The complete chloroplast genome sequence of Lavandula dentata (Lamiaceae) and its phylogenetic analysis	Mitochondrial DNA B Resour 4 (2), 2135-2136 (2019)
NC_046838	PRJNA624547	Salvia hispanica chloroplast, complete genome	2020-04-10	2020-02-17	150980	157, 128, 126, 109, 0, 0	-3, 82276, 107859, 125394	82.3, 25.6, 17.5	79, 18, 11, 17		Characterization of the complete chloroplast genome of Salvia hispanica (Lamiaceae)	Unpublished	Spades v. 3.13.0	Illumina
NC_046852	PRJNA624536	Pedicularis longiflora chloroplast, complete genome	2020-04-10	2018-07-29	153547	160, 128, 126, 109, 0, 0	0, 84594, 110315, 127826	84.6, 25.7, 17.5	80, 17, 11, 18	ssc	The complete chloroplast genome of four Pedicularis species	Unpublished
NC_047475	PRJNA628342	Mentha x piperita chloroplast, complete genome	2020-04-26	2019-11-27	152048	157, 130, 128, 111, 0, 0	0, 83179, 108787, 126440	83.2, 25.6, 17.7	79, 18, 11, 18				ABySS v. 2.0.0	Illumina
NC_047486	PRJNA628325	Holmskioldia sanguinea voucher Y. Lee 2018-0001 chloroplast, complete genome	2020-04-26	2019-07-25	153273	157, 128, 126, 110, 0, 0	-1803, 86496, 110318, 127648	88.3, 23.8, 17.3	82, 15, 12, 15		The complete chloroplast genome sequence Holmskioldia sanguinea retz., an ornamental plant of Lamiaceae	Mitochondrial DNA B Resour 5 (1), 895-896 (2020)
NC_048512	PRJNA636451	Ajuga forrestii chloroplast, complete genome	2020-06-01	2019-09-27	150492	155, 128, 126, 109, 0, 0	0, 82148, 107740, 124900	82.1, 25.6, 17.2	78, 17, 11, 18		Characterization of the complete chloroplast genome of Ajuga forrestii (Lamiaceae), a medicinal plant in southwest of China	Mitochondrial DNA B Resour 4 (2), 3969-3970 (2019)
NC_050053	PRJNA650460	Salvia tiliifolia chloroplast, complete genome	2020-08-03	2020-04-26	150836	156, 128, 126, 109, 0, 0	0, 82129, 107716, 125249	82.1, 25.6, 17.5	79, 18, 11, 17		Characterization of the complete chloroplast genome of Salvia tiliifolia Vahl (Lamiaceae)	Mitochondrial DNA B Resour 5 (3), 2174-2175 (2020)
NC_050161	PRJNA657591	Scutellaria tsinyunensis chloroplast, complete genome	2020-08-17	2020-05-31	152089	158, 129, 127, 110, 0, 0	0, 84110, 109333, 126866	84.1, 25.2, 17.5	79, 17, 11, 17		The Complete Chloroplast Genome of Scutellaria tsinyunensis (Lamiaceae), An Endangered Plant Species Endemic to The Mt. Jinyun, Chongqing	Unpublished
NC_050895	PRJNA672503	Salvia digitaloides chloroplast, complete genome	2020-10-27	2019-09-28	152159	158, 128, 126, 109, 0, 0	0, 83400, 108990, 126569	83.4, 25.6, 17.6	78, 17, 11, 18		The Chloroplast Genome of Salvia: Genomic Characterization and Phylogenetic Analysis	Int. J. Plant Sci. (2020) In press	GetOrganelle	22-Feb-2019
NC_050896	PRJNA672377	Salvia meiliensis chloroplast, complete genome	2020-10-27	2019-09-28	151614	157, 129, 127, 111, 0, 0	0, 82854, 108444, 126024	82.9, 25.6, 17.6	78, 18, 11, 18		The Chloroplast Genome of Salvia: Genomic Characterization and Phylogenetic Analysis	Int. J. Plant Sci. (2020) In press	GetOrganelle	22-Feb-2019
NC_050897	PRJNA672411	Salvia merjamie chloroplast, complete genome	2020-10-27	2019-09-28	151286	157, 129, 127, 110, 0, 0	0, 82566, 108133, 125719	82.6, 25.6, 17.6	78, 18, 11, 18		The Chloroplast Genome of Salvia: Genomic Characterization and Phylogenetic Analysis	Int. J. Plant Sci. (2020) In press	GetOrganelle	22-Feb-2019
NC_050898	PRJNA672502	Salvia nilotica chloroplast, complete genome	2020-10-27	2019-09-28	151450	159, 128, 125, 108, 0, 0	0, 82740, 108363, 125827	82.7, 25.6, 17.5	78, 17, 11, 18		The Chloroplast Genome of Salvia: Genomic Characterization and Phylogenetic Analysis	Int. J. Plant Sci. (2020) In press	GetOrganelle	22-Feb-2019
NC_050899	PRJNA672426	Salvia petrophila chloroplast, complete genome	2020-10-27	2019-09-28	151688	158, 128, 126, 109, 0, 0	0, 82883, 108465, 126106	82.9, 25.6, 17.6	78, 17, 11, 18		The Chloroplast Genome of Salvia: Genomic Characterization and Phylogenetic Analysis	Int. J. Plant Sci. (2020) In press	GetOrganelle	22-Feb-2019
NC_050900	PRJNA672600	Salvia sclarea chloroplast, complete genome	2020-10-27	2019-09-28	151268	158, 128, 126, 109, 0, 0	0, 82535, 108104, 125699	82.5, 25.6, 17.6	78, 17, 11, 18		The Chloroplast Genome of Salvia: Genomic Characterization and Phylogenetic Analysis	Int. J. Plant Sci. (2020) In press	GetOrganelle	23-Feb-2019
NC_050901	PRJNA672449	Salvia splendens chloroplast, complete genome	2020-10-27	2019-09-28	150604	156, 127, 125, 108, 0, 0	0, 82181, 107464, 125321	82.2, 25.3, 17.9	78, 17, 12, 17		The Chloroplast Genome of Salvia: Genomic Characterization and Phylogenetic Analysis	Int. J. Plant Sci. (2020) In press	GetOrganelle	22-Feb-2019
NC_050902	PRJNA672504	Salvia yangii chloroplast, complete genome	2020-10-27	2019-09-28	151466	158, 128, 126, 109, 0, 0	0, 82694, 108297, 125863	82.7, 25.6, 17.6	78, 17, 11, 18		The Chloroplast Genome of Salvia: Genomic Characterization and Phylogenetic Analysis	Int. J. Plant Sci. (2020) In press	GetOrganelle	26-Aug-2018
NC_050903	PRJNA672575	Salvia yunnanensis chloroplast, complete genome	2020-10-27	2019-09-28	151413	159, 131, 127, 111, 0, 0	0, 82656, 108246, 125823	82.7, 25.6, 17.6	78, 19, 11, 19		The Chloroplast Genome of Salvia: Genomic Characterization and Phylogenetic Analysis	Int. J. Plant Sci. (2020) In press	GetOrganelle	22-Feb-2019
NC_050929	PRJNA672596	Salvia plebeia chloroplast, complete genome	2020-10-27	2019-12-15	151062	158, 128, 126, 109, 0, 0	0, 82454, 108009, 125507	82.5, 25.6, 17.5	78, 17, 11, 18		Complete chloroplast genome of Salvia plebeia: organization, specific barcode and phylogenetic analysis	Chin J Nat Med 18 (8), 563-572 (2020)	ABySS v. 2.0.0	Illumina
NC_050943	PRJNA672577	Clinopodium chinense chloroplast, complete genome	2020-10-27	2020-02-02	151989	156, 130, 128, 111, 0, 0	0, 83189, 108768, 126410	83.2, 25.6, 17.6	79, 18, 11, 18		Characterization of the complete chloroplast genome of Clinopodium chinense (Labiatae), a medicinal plant in southwest of China	Mitochondrial DNA B Resour 5 (2), 1491-1493 (2020)
NC_050945	PRJNA672413	Elsholtzia rugulosa chloroplast, complete genome	2020-10-27	2020-02-02	151952	158, 129, 127, 110, 0, 0	0, 83056, 108741, 126267	83.1, 25.7, 17.5	78, 18, 11, 17		The complete chloroplast genome sequence of the medicinal plant Elsholtzia rugulosa Hemsl (Labiatae)	Mitochondrial DNA B Resour 5 (2), 1548-1549 (2020)
NC_050991	PRJNA672672	Vitex rotundifolia voucher PDBK 2008-0463 chloroplast, complete genome	2020-10-27	2020-08-28	154370	157, 129, 127, 110, 0, 0	0, 85079, 110766, 128683	85.1, 25.7, 17.9	78, 18, 11, 18		The complete plastome sequence from the family Lamiaceae, Vitex rotundifolia L.f	Unpublished	Geneious v. 11.1.5	Illumina
NC_051544	PRJNA680132	Nepeta cataria chloroplast, complete genome	2020-11-22	2020-06-23	152339	156, 129, 127, 110, 0, 0	0, 83340, 109037, 126642	83.3, 25.7, 17.6	78, 18, 11, 17		The complete chloroplast genome sequence of Nepeta cataria L. (Labiatae)	Mitochondrial DNA B Resour 5 (3), 3298-3299 (2020)	bowtie2 v. 2.2.4	Illumina
NC_051966	PRJNA684302	Leucosceptrum canum chloroplast, complete genome	2020-12-10	2019-03-22	152739	156, 129, 127, 110, 0, 0	0, 83968, 109597, 127110	84, 25.6, 17.5	78, 18, 12, 18		The complete chloroplast genome of Leucosceptrum canum, a monotypic species	Mitochondrial DNA B Resour 4 (1), 1664-1665 (2019)

## Sheet: Rosaceae
AccesionNumber	BioProject	Title	Date	First date	Length	GeSeq genes	GeSeq part starts	GeSeq part lengths	GeSeq part genes	GeSeq orientation	Article	Journal	Assembly Method	Sequencing Technology
NC_014697	PRJNA60359	Prunus persica chloroplast, complete genome	2010-12-02	2010-09-28	157790	156, 127, 125, 109, 0, 0	-86, 85882, 112263, 131323	86, 26.4, 19.1	79, 16, 11, 17		Complete plastid genome sequences of three Rosids (Castanea, Prunus, Theobroma): evidence for at least two independent transfers of rpl22 to the nucleus	Mol. Biol. Evol. 28 (1), 835-847 (2011)
NC_015996	PRJNA73093	Pyrus pyrifolia chloroplast, complete genome	2011-09-14	2011-06-09	159922	156, 128, 126, 110, 0, 0	-99, 87802, 114194, 133431	87.9, 26.4, 19.2	79, 17, 12, 17		Complete sequences of the chloroplast genome from pear (Pyrus pyrifolia): genome structure and comparative analysis	Unpublished
NC_016921	PRJNA85507	Pentactina rupicola chloroplast, complete genome	2012-02-23	2011-11-18	156612	155, 127, 125, 109, 0, 0	0, 84970, 111321, 130261	85, 26.4, 18.9	79, 16, 11, 17		The complete chloroplast genome sequences and the phylogenetic position of Pentactina rupicola Nakai (Rosaceae), a Korean endemic genus	Unpublished
NC_018766	PRJNA177258	Fragaria vesca subsp. bracteata chloroplast, complete genome	2012-10-14	2011-12-22	129788	133, 110, 109, 108, 0, 0					Insights into phylogeny, sex function and age of Fragaria based on whole chloroplast genome sequencing	Mol. Phylogenet. Evol. (2012) In press	YASRA; MULAN	Illumina
NC_019601	PRJNA182604	Fragaria chiloensis chloroplast, complete genome	2012-12-07	2011-10-20	155603	156, 127, 125, 109, 0, 0	0, 85567, 111512, 129658	85.6, 25.9, 18.1	80, 17, 12, 16		Bioclimatic, ecological, and phenotypic intermediacy and high genetic admixture in a natural hybrid of octoploid strawberries	Am. J. Bot. 100 (5), 939-950 (2013)
NC_019602	PRJNA182605	Fragaria virginiana chloroplast, complete genome	2012-12-07	2011-10-20	155621	156, 127, 125, 109, 0, 0	1, 85584, 111531, 129676	85.6, 25.9, 18.1	80, 17, 12, 16		Bioclimatic, ecological, and phenotypic intermediacy and high genetic admixture in a natural hybrid of octoploid strawberries	Am. J. Bot. 100 (5), 939-950 (2013)
NC_023956	PRJNA244199	Prunus kansuensis chloroplast, complete genome	2014-05-01	2013-12-19	157736	156, 127, 125, 109, 0, 0	-86, 85754, 112141, 131263	85.8, 26.4, 19.1	79, 16, 11, 17		Full chloroplast genome of Prunus kansuensis	Unpublished	SOAP denovo v. 2.04	Illumina
NC_026980	PRJNA283061	Prunus yedoensis isolate 2014-P1 chloroplast, complete genome	2015-05-05	2015-02-03	157859	156, 128, 126, 110, 0, 0	0, 85977, 112358, 131478	86, 26.4, 19.1	79, 16, 12, 17		The chloropalst genome sequence of Prunus	Unpublished	Geneious v. 7.1.3	Illumina
NC_026981	PRJNA283099	Prunus maximowiczii isolate 2014-P4 chloroplast, complete genome	2015-05-05	2015-02-03	157852	156, 128, 126, 110, 0, 0	0, 85847, 112283, 131416	85.8, 26.4, 19.1	79, 17, 12, 17		The chloropalst genome sequence of Prunus	Unpublished	Geneious v. 7.1.3	Illumina
NC_026982	PRJNA283098	Prunus padus isolate 2014-P17 chloroplast, complete genome	2015-05-05	2015-02-03	158955	156, 127, 125, 109, 0, 0	0, 87666, 113875, 132746	87.7, 26.2, 18.9	79, 16, 11, 16		The chloropalst genome sequence of Prunus	Unpublished	Geneious v. 7.1.7	Illumina
NC_030599	PRJNA328624	Prunus pseudocerasus voucher PSEUDO20160226 chloroplast, complete genome	2016-07-12	2016-05-15	157834	156, 128, 126, 110, 0, 0	-35, 85929, 112322, 131406	86, 26.4, 19.1	79, 17, 12, 16		Characterization of the complete chloroplast genome of the Chinese cherry Prunus pseudocerasus (Rosaceae)	Unpublished
NC_031163	PRJNA344276	Malus prunifolia voucher MPRUN20160302 chloroplast, complete genome	2016-09-23	2016-03-01	160041	156, 127, 125, 109, 0, 0	0, 88119, 114478, 133682	88.1, 26.4, 19.2	79, 16, 12, 17		Characterization of the complete chloroplast genome of the Chinese crabapple Malus prunifolia (Rosales: Rosaceae: Maloideae)	Conserv Genet Resour 8 (3), 227-229 (2016)
NC_032038	PRJNA356521	Rosa roxburghii chloroplast, complete genome	2016-12-07	2016-08-22	156749	156, 128, 126, 109, 0, 0	0, 85852, 111905, 130696	85.9, 26.1, 18.8	80, 17, 12, 17		Characterization of the complete chloroplast genome of Rosa roxburghii	Unpublished
NC_033975	PRJNA377069	Sorbus torminalis chloroplast, complete genome	2017-02-27	2017-01-12	160390	156, 128, 126, 110, 0, 0	-219, 88031, 114447, 133755	88.2, 26.4, 19.3	79, 17, 12, 17		Sequencing, assembly and annotation of Sorbus torminalis complete chloroplast genome	Unpublished
NC_034347	PRJNA383172	Fragaria pentaphylla chloroplast, complete genome	2017-04-17	2017-01-06	155640	156, 127, 125, 109, 0, 0	0, 85572, 111534, 129678	85.6, 26, 18.1	80, 17, 12, 16		The complete chloroplast genome sequence of the white strawberry Fragaria pentaphylla	Conserv Genet Resour (2017) In press	CLC v. 7.5	Illumina
NC_034639	PRJNA387809	Eriobotrya japonica chloroplast, complete genome	2017-05-24	2015-08-31	159137	156, 127, 125, 112, 0, 0	-30, 87172, 113498, 132781	87.2, 26.3, 19.3	79, 16, 11, 17				SOAP denovo v. v. 1.3	Illumina
NC_034909	PRJNA389059	Pyrus pashia voucher PPASH20160703 chloroplast, complete genome	2017-06-02	2017-02-16	160153	156, 128, 126, 110, 0, 0	0, 88129, 114515, 133767	88.1, 26.4, 19.3	79, 17, 12, 17		Characterization of the complete chloroplast genome of the wild Himalayan pear Pyrus pashia (Rosales: Rosaceae: Maloideae)	Conserv Genet Resour (2017) In press
NC_035500	PRJNA399891	Fragaria nipponica chloroplast, complete genome	2017-08-24	2017-03-12	148592	155, 126, 124, 108, 0, 0	0, 83708, 107028, 125282	83.7, 23.3, 18.3	80, 13, 19, 13		Features Fragaria nipponica	Unpublished	CLC v. 6.5	Illumina
NC_035501	PRJNA399890	Fragaria orientalis chloroplast, complete genome	2017-08-24	2017-03-12	147835	156, 126, 124, 108, 0, 0					Fragaria orientalis	Unpublished	CLC v. 6.5	Illumina
NC_035566	PRJNA399923	Chaenomeles japonica chloroplast, complete genome	2017-08-24	2015-10-18	160088	158, 127, 124, 108, 0, 0	62, 87989, 114368, 133772	87.9, 26.4, 19.4	79, 16, 12, 16		Chloroplast Genome Variation in Three Chaenomeles species and their phylogenetic implication	Unpublished	CLC Genomics Workbench v. 6.5	Illumina
NC_035625	PRJNA400406	Malus florentina chloroplast, complete genome	2017-08-28	2016-07-01	159672	156, 128, 126, 110, 0, 0	0, 87659, 114040, 133291	87.7, 26.4, 19.3	79, 17, 12, 17		Complete plastid genomes of Malus and its relatives: A comparative analysis and phylogenetic implications	Unpublished	SOAPdenovo v. 2	Illumina
NC_035671	PRJNA400405	Malus trilobata chloroplast, complete genome	2017-08-28	2016-07-01	160207	156, 127, 125, 109, 0, 0					Complete plastid genomes of Malus and its relatives: A comparative analysis and phylogenetic implications	Unpublished	SOAPdenove v. 2	Illumina
NC_035672	PRJNA400404	Malus tschonoskii isolate 262 chloroplast, complete genome	2017-08-28	2016-07-01	160034	156, 127, 125, 109, 0, 0					Complete plastid genomes of Malus and its relatives: A comparative analysis and phylogenetic implications	Unpublished
NC_035880	PRJNA407135	Prunus humilis chloroplast, complete genome	2017-09-13	2017-06-25	158012	157, 129, 126, 112, 0, 0					The First Chloroplast Genome of Cerasus humilis	Unpublished	MITObimv v. 1.8	Illumina
NC_035891	PRJNA412062	Prunus cerasoides chloroplast, complete genome	2017-09-28	2017-08-08	157685	155, 127, 125, 109, 0, 0	0, 85792, 112208, 131269	85.8, 26.4, 19.1	79, 16, 11, 16		The complete chloroplast genome of the threatened Prunus cerasoides, a rare winter blooming cherry in the Himalayan region	Conserv Genet Resour (2017) In press
NC_035961	PRJNA413229	Fragaria x ananassa cultivar Benihoppe chloroplast, complete genome	2017-10-06	2016-12-16	155549	156, 127, 125, 109, 0, 0	0, 85532, 111468, 129613	85.5, 25.9, 18.1	80, 17, 12, 16		The complete chloroplast genome sequence of strawberry (Fragaria x ananassa Duch.) and comparison with related species of Rosaceae	PeerJ 5, E3919 (2017)
NC_036133	PRJNA414827	Prunus serotina chloroplast, complete genome	2017-10-18	2017-06-21	158778	156, 128, 126, 110, 0, 0	0, 87281, 113575, 132484	87.3, 26.3, 18.9	79, 17, 12, 16		Characterization of the complete chloroplast genome of black cherry (Prunus serotina Ehrh.)	Conserv Genet Resour (2017) In press	Spades v. 3.6.1	Illumina
NC_036368	PRJNA420544	Malus micromalus chloroplast, complete genome	2017-12-01	2017-05-05	159834	156, 127, 125, 109, 0, 0	0, 87950, 114304, 133480	88, 26.4, 19.2	79, 16, 12, 16		The complete plastid genome of the endangered species midget crabapple (Malus micromalus)	Conserv Genet Resour (2017) In press
NC_036423	PRJNA421516	Dasiphora fruticosa voucher JLM20170727 chloroplast, complete genome	2017-12-07	2017-08-18	152931	155, 126, 124, 108, 0, 0	0, 84182, 109493, 127620	84.2, 25.3, 18.1	80, 16, 12, 16		The complete chloroplast genome sequence of the shrubby cinquefoil Dasiphora fruticosa (Rosales: Rosaceae)	Conserv Genet Resour (2018) In press
NC_037392	PRJNA453300	Geum rupestre chloroplast, complete genome	2018-04-24	2017-10-25	155479	154, 127, 125, 109, 0, 0	0, 85771, 111350, 129900	85.8, 25.6, 18.6	80, 17, 12, 16		Complete chloroplast genome of Taihangia rupestris var. rupestris (Rosaceae), a rare cliff flower endemic to China	Conserv Genet Resour (2017) In press
NC_037492	PRJNA453341	Rosa praelucens chloroplast, complete genome	2018-04-24	2017-11-06	157186	158, 129, 127, 110, 0, 0	0, 86313, 112367, 131132	86.3, 26.1, 18.8	80, 18, 12, 17		Characterization of the complete chloroplast genome of a critically endangered decaploid rose species, Rosa praelucens (Rosaceae)	Conserv Genet Resour (2018) In press
NC_037849	PRJNA479047	Prunus mongolica voucher PMONG20171125 chloroplast, complete genome	2018-07-11	2017-12-04	158039	156, 127, 125, 109, 0, 0	0, 86173, 112564, 131648	86.2, 26.4, 19.1	79, 16, 11, 16		Characterization of the complete chloroplast genomes of the endangered shrub species Prunus mongolica and Prunus pedunculata (Rosales: rosaceae)	Conserv Genet Resour (2018) In press
NC_037850	PRJNA479285	Prunus pedunculata voucher PPEDU20171125 chloroplast, complete genome	2018-07-05	2017-12-04	157851	156, 127, 125, 109, 0, 0	0, 86052, 112437, 131466	86.1, 26.4, 19	79, 16, 11, 17		Characterization of the complete chloroplast genomes of the endangered shrub species Prunus mongolica and Prunus pedunculata (Rosales: rosaceae)	Conserv Genet Resour (2018) In press
NC_037991	PRJNA479205	Rubus takesimensis chloroplast, complete genome	2018-07-05	2018-02-20	155760	153, 126, 124, 108, 0, 0	0, 85430, 111211, 129979	85.4, 25.8, 18.8	79, 17, 12, 16		The complete plastome sequence of Rubus takesimensis endemic to Ulleung Island, Korea: Insights into molecular evolution of anagenetically derived species in Rubus (Rosaceae)	Gene 668, 221-228 (2018)	velvet v. 1.2.10	Illumina
NC_038102	PRJNA483608	Rosa chinensis var. spontanea chloroplast, complete genome	2018-07-31	2017-11-13	156590	156, 128, 126, 109, 0, 0	0, 85910, 111869, 130631	85.9, 26, 18.8	80, 16, 12, 16		The Complete Chloroplast Genome of a Key Ancestor of Modern Roses, Rosa chinensis var. spontanea, and a Comparison with Congeneric Species	Molecules 23 (2), 389 (2018)
NC_039374	PRJNA492986	Crataegus kansuensis chloroplast, complete genome	2018-09-25	2017-08-30	159865	156, 128, 126, 110, 0, 0	0, 87815, 114199, 133481	87.8, 26.4, 19.3	79, 17, 12, 17		The complete chloroplast genome of the Crataegus kansuensis Wils.(Rosaceae)	Unpublished
NC_039379	PRJNA492983	Prunus takesimensis chloroplast, complete genome	2018-09-25	2018-01-04	157948	156, 128, 126, 110, 0, 0	0, 85959, 112395, 131512	86, 26.4, 19.1	79, 17, 12, 17		Complete chloroplast genome of Ulleung Island endemic flowering cherry, Prunus takesimensis (Rosaceae), in Korea	Mitochondrial DNA B Resour 3 (1), 274-275 (2018)
NC_039624	PRJNA496148	Malus yunnanensis chloroplast, complete genome	2018-11-06	2018-05-15	160067	156, 127, 125, 109, 0, 0	46, 88197, 114550, 133761	88.2, 26.4, 19.2	79, 16, 12, 16		Genome skimming herbarium specimens for DNA barcoding and phylogenomics	Plant Methods 14, 43 (2018)
NC_039704	PRJNA504070	Rubus crataegifolius chloroplast, complete genome	2018-11-09	2017-10-09	155714	153, 126, 124, 108, 0, 0	0, 85402, 111183, 129933	85.4, 25.8, 18.8	79, 17, 12, 16		The complete chloroplast genome sequence of Korean raspberry Rubus crataegifolius (Rosaceae)	Mitochondrial DNA B Resour 2 (2), 793-794 (2017)	velvet v. 1.2.10	Illumina
NC_039735	PRJNA504144	Prunus davidiana chloroplast, complete genome	2018-11-09	2018-06-09	158055	156, 127, 125, 109, 0, 0	0, 86248, 112628, 131675	86.2, 26.4, 19	79, 16, 11, 17		Complete Chloroplast Genome Sequence Of Prunus Davidiana (Rosaceae)	Mitochondrial DNA B Resour 3 (2), 890-891 (2018)
NC_039924	PRJNA508134	Bencomia exstipulata chloroplast, complete genome	2018-12-03	2017-12-14	152781	150, 124, 122, 106, 0, 0	0, 83909, 109201, 127489	83.9, 25.3, 18.3	77, 16, 12, 16		Complete Chloroplast Genome of Bencomia exstipulata	Unpublished	SPAdes v. 3.9.0	Illumina
NC_039989	PRJNA508186	Rosa multiflora chloroplast, complete genome	2018-12-03	2018-02-03	156592	156, 128, 126, 109, 0, 0	0, 85732, 111780, 130544	85.7, 26, 18.8	80, 17, 12, 17		The complete chloroplast genome of Rosa multiflora	Unpublished	CLC Workbench v. 3.6.1	Illumina
NC_040125	PRJNA509853	Prunus mira chloroplast, complete genome	2018-12-14	2016-09-21	158153	156, 127, 125, 109, 0, 0					The complete chloroplast genome sequence of a Tibet indigenous species Prunus mira Koehne	Unpublished	SOAP denovo v. v. 2.04	Illumina
NC_040170	PRJNA509802	Malus hupehensis chloroplast, complete genome	2018-12-14	2018-09-30	160065	156, 127, 125, 109, 0, 0	0, 88166, 114519, 133712	88.2, 26.4, 19.2	79, 16, 12, 17		Complete Chloroplast Genome Sequence of Malus hupehensis: Genome Structure, Comparative Analysis, and Phylogenetic Relationships	Molecules 23 (11), E2917 (2018)
NC_040960	PRJNA524542	Rosa maximowicziana chloroplast, complete genome	2019-02-27	2017-12-22	156405	156, 128, 126, 109, 0, 0	0, 85529, 111587, 130347	85.5, 26.1, 18.8	80, 17, 12, 17	ssc	Comparative Analysis of the Complete Chloroplast Genome Sequences of Three Closely Related East-Asian Wild Roses (Rosa sect. Synstylae; Rosaceae)	Genes (Basel) 10 (1), E23 (2019)
NC_040997	PRJNA524585	Rosa lucieae chloroplast, complete genome	2019-02-27	2017-12-22	156506	156, 128, 126, 109, 0, 0	0, 85631, 111689, 130448	85.6, 26.1, 18.8	80, 17, 12, 17	ssc	Comparative Analysis of the Complete Chloroplast Genome Sequences of Three Closely Related East-Asian Wild Roses (Rosa sect. Synstylae; Rosaceae)	Genes (Basel) 10 (1), E23 (2019)
NC_041178	PRJNA527553	Potentilla indica chloroplast, complete genome	2019-03-18	2018-11-06	156050	156, 127, 125, 109, 0, 0	0, 85352, 111415, 129987	85.4, 26.1, 18.6	80, 17, 12, 16		The complete chloroplast genome of mock strawberry, Duchesnea indica (Andrews) Th.Wolf (Rosoideae)	Mitochondrial DNA B Resour 4 (1), 560-562 (2019)
NC_041199	PRJNA527470	Potentilla hebiichigo chloroplast, complete genome	2019-03-18	2018-11-07	156329	156, 128, 126, 110, 0, 0	0, 85568, 111570, 130327	85.6, 26, 18.8	81, 17, 12, 16		The Complete Chloroplast Genome Sequence of Duchesnea chrysantha	Unpublished
NC_041209	PRJNA527580	Potentilla centigrana chloroplast, complete genome	2019-03-18	2018-11-22	156392	156, 127, 125, 109, 0, 0	0, 85479, 111513, 130358	85.5, 26, 18.8	80, 17, 12, 16		The complete chloroplast genome of Potentilla centigrana Maxim. (Rosaceae)	Mitochondrial DNA B Resour 4 (1), 688-689 (2019)
NC_041210	PRJNA527586	Potentilla freyniana chloroplast, complete genome	2019-03-18	2018-11-22	156381	157, 128, 126, 110, 0, 0	0, 85724, 111744, 130361	85.7, 26, 18.6	81, 17, 12, 16		The complete chloroplast genome sequence of Potentilla freyniana	Unpublished
NC_041461	PRJNA532123	Pyrus ussuriensis chloroplast, complete genome	2019-04-10	2018-11-14	160157	156, 128, 126, 110, 0, 0	0, 88148, 114539, 133766	88.1, 26.4, 19.2	79, 17, 12, 17		The complete chloroplast genome of Pyrus Ussuriensis Maxim. (Rosaceae)	Mitochondrial DNA B Resour 4 (1), 1000-1001 (2019)
NC_042192	PRJNA541625	Pyracantha fortuneana chloroplast, complete genome	2019-05-12	2018-09-12	160230	156, 127, 125, 109, 0, 0	0, 88368, 114701, 133897	88.4, 26.3, 19.2	79, 16, 12, 16		Complete chloroplast genome of an endangered oil tree, Deutzianthus tonkinensis (Euphorbiaceae)	Mitochondrial DNA B Resour 4 (1), 299-300 (2019)
NC_042194	PRJNA541610	Rosa banksiae chloroplast, complete genome	2019-05-12	2019-01-03	156575	156, 129, 127, 110, 0, 0	0, 85792, 111800, 130567	85.8, 26, 18.8	80, 18, 12, 17		The complete chloroplast genome sequence of Rosa banksiae var. normalis (Rosaceae)	Mitochondrial DNA B Resour 4 (1), 969-970 (2019)
NC_042715	PRJNA550847	Rubus coreanus chloroplast, complete genome	2019-06-25	2018-09-27	155405	154, 128, 126, 109, 0, 0	-29019, 56303, 82498, 100191	85.3, 26.2, 17.7	80, 18, 11, 17		The complete chloroplast genome sequence of Rubus coreanus, an excellent diseases-resistant resource	Mitochondrial DNA B Resour 4 (1), 216-217 (2019)
NC_042716	PRJNA550906	Rubus hybrid cultivar chloroplast, complete genome	2019-06-25	2018-09-27	156621	154, 127, 125, 109, 0, 0	23294, 109262, 135219, 153959	86, 26, 18.7	80, 17, 12, 16		The complete chloroplast genome sequence of the blackberry (Rubus spp.)	Unpublished
NC_043901	PRJNA555920	Prunus armeniaca cultivar Zhenzhuyou chloroplast, complete genome	2019-07-22	2019-03-17	158071	156, 127, 125, 109, 0, 0	0, 86285, 112673, 131683	86.3, 26.4, 19	79, 16, 11, 17		The complete chloroplast genome of apricot 'Zhenzhuyou'	Unpublished	GetOrganelle v. v1.5.0	Illumina
NC_043902	PRJNA555905	Malus prattii chloroplast, complete genome	2019-07-22	2018-09-18	160239	156, 127, 125, 109, 0, 0	0, 88355, 114709, 133885	88.4, 26.4, 19.2	79, 16, 12, 17		The complete chloroplast genome sequence of Malus prattii (Rosaceae) #and its phylogenetic analysis	Unpublished
NC_043921	PRJNA555914	Prunus speciosa isolate DM-1 chloroplast, complete genome	2019-07-22	2018-09-28	157916	156, 128, 126, 110, 0, 0	0, 85927, 112360, 131483	85.9, 26.4, 19.1	79, 17, 12, 17		Complete chloroplast genome of the wild Oshima Cherry (Prunus speciosa, Rosaceae) in Izu islands, Japan	Mitochondrial DNA B Resour 4 (1), 509-510 (2019)	CLC v. 8.5.1	Illumina
NC_043926	PRJNA555940	Prunus zippeliana chloroplast, complete genome	2019-07-22	2018-11-13	158940	156, 127, 125, 109, 0, 0	0, 87339, 113678, 132601	87.3, 26.3, 18.9	79, 16, 11, 17		The complete chloroplast genome for Laurocerasus zippeliana	Unpublished
NC_044094	PRJNA557973	Rosa rugosa chloroplast, complete genome	2019-08-02	2019-05-25	156999	156, 128, 126, 109, 0, 0	0, 86193, 112167, 131025	86.2, 26, 18.9	80, 16, 12, 16		The complete chloroplast genome of Rosa rugosa	Unpublished
NC_044123	PRJNA557993	Prunus campanulata strain PCS11 chloroplast, complete genome	2019-08-02	2018-06-15	157938	156, 128, 126, 110, 0, 0	0, 85947, 112383, 131502	85.9, 26.4, 19.1	79, 17, 12, 17		Complete chloroplast genome of Prunus campanulata	Unpublished
NC_044126	PRJNA557997	Rosa hybrid cultivar cultivar Augusta chloroplast, complete genome	2019-08-02	2019-05-18	156989	156, 128, 126, 109, 0, 0	0, 86227, 112200, 131016	86.2, 26, 18.8	80, 16, 12, 16
NC_044418	PRJNA563383	Potentilla stolonifera chloroplast, complete genome	2019-09-06	2018-11-28	156440	157, 128, 126, 110, 0, 0	0, 85784, 111804, 130420	85.8, 26, 18.6	81, 17, 12, 16		The complete chloroplast genome sequence of Potentilla stolonifera	Unpublished
NC_044691	PRJNA573171	Sanguisorba sitchensis chloroplast, complete genome	2019-09-21	2017-08-16	155127	154, 126, 124, 108, 0, 0	0, 85347, 110962, 129512	85.3, 25.6, 18.6	79, 17, 12, 16		Complete Chloroplast Genomes from Sanguisorba: Identity and Variation Among Four Species	Molecules 23 (9), E2137 (2018)
NC_044692	PRJNA573184	Sanguisorba tenuifolia var. alba chloroplast, complete genome	2019-09-21	2017-08-16	155457	154, 126, 124, 108, 0, 0	0, 85557, 111133, 129881	85.6, 25.6, 18.7	79, 17, 12, 16		Complete Chloroplast Genomes from Sanguisorba: Identity and Variation Among Four Species	Molecules 23 (9), E2137 (2018)
NC_044693	PRJNA573172	Sanguisorba filiformis chloroplast, complete genome	2019-09-21	2017-08-16	154282	154, 126, 124, 108, 0, 0	0, 84405, 110014, 128673	84.4, 25.6, 18.7	79, 17, 12, 16		Complete Chloroplast Genomes from Sanguisorba: Identity and Variation Among Four Species	Molecules 23 (9), E2137 (2018)
NC_044694	PRJNA573161	Sanguisorba officinalis chloroplast, complete genome	2019-09-21	2017-08-16	155479	154, 126, 124, 108, 0, 0	0, 85547, 111129, 129897	85.5, 25.6, 18.8	79, 17, 12, 16		Complete Chloroplast Genomes from Sanguisorba: Identity and Variation Among Four Species	Molecules 23 (9), E2137 (2018)
NC_044701	PRJNA573222	Prunus avium cultivar Summit chloroplast, complete genome	2019-09-21	2019-03-13	157886	156, 127, 125, 109, 0, 0	0, 85991, 112399, 131478	86, 26.4, 19.1	79, 16, 11, 17		Characterization and Comparative analysis of the Complete Chloroplast Genome Sequence from Prunus avium 'Summit'	Unpublished	GetOrganelle v. v1.0.5	Illumina
NC_044965	PRJNA576414	Prunus tenella chloroplast, complete genome	2019-10-08	2018-08-08	158065	156, 127, 125, 109, 0, 0	0, 86260, 112634, 131690	86.3, 26.4, 19.1	79, 16, 12, 17				SOAPdenovo v. 2.04	454; Illumina
NC_045230	PRJNA594683	Prunus matuurae isolate YL-8 chloroplast, complete genome	2019-12-12	2018-11-28	157928	156, 126, 124, 108, 0, 0	0, 85904, 112364, 131468	85.9, 26.5, 19.1	79, 16, 12, 16		Complete chloroplast genome of Prunus matuurai (Rosaceae), a wild flowering cherry endemic to Taiwan Island	Mitochondrial DNA B Resour 4 (1), 957-958 (2019)	CLC v. 8.5.1	Illumina
NC_045308	PRJNA595213	Malus coronaria voucher 2799 chloroplast, complete genome	2019-12-12	2019-06-14	160295	156, 127, 125, 109, 0, 0	0, 88242, 114623, 133914	88.2, 26.4, 19.3	79, 16, 12, 17		On the monophyly of Amelanchier and the phylogenetic positions of Peraphyllum and Malacomeles (Maleae, Rosaceae)	Unpublished	NOVOPlasty v. 1.0; Bowtie2 v. 2.3.5.1; SPAdes v. 3.13.1	Illumina
NC_045309	PRJNA595270	Vauquelinia australis chloroplast, complete genome	2019-12-12	2019-06-14	159813	156, 128, 126, 110, 0, 0	0, 87739, 114112, 133440	87.7, 26.4, 19.3	79, 17, 12, 17		On the monophyly of Amelanchier and the phylogenetic positions of Peraphyllum and Malacomeles (Maleae, Rosaceae)	Unpublished	NOVOPlasty v. 1.0; Bowtie2 v. 2.3.5.1; SPAdes v. 3.13.1	Illumina
NC_045310	PRJNA595269	Vauquelinia pauciflora voucher 872 chloroplast, complete genome	2019-12-12	2019-06-14	159772	156, 128, 126, 110, 0, 0	0, 87854, 114144, 133482	87.9, 26.3, 19.3	79, 17, 12, 16		On the monophyly of Amelanchier and the phylogenetic positions of Peraphyllum and Malacomeles (Maleae, Rosaceae)	Unpublished	NOVOPlasty v. 1.0; Bowtie2 v. 2.3.5.1; SPAdes v. 3.13.1	Illumina
NC_045311	PRJNA595231	Gillenia trifoliata voucher 4677 chloroplast, complete genome	2019-12-12	2019-06-14	159400	157, 127, 124, 108, 0, 0	0, 87594, 113935, 133059	87.6, 26.3, 19.1	79, 16, 11, 17		On the monophyly of Amelanchier and the phylogenetic positions of Peraphyllum and Malacomeles (Maleae, Rosaceae)	Unpublished	NOVOPlasty v. 1.0; Bowtie2 v. 2.3.5.1; SPAdes v. 3.13.1	Illumina
NC_045312	PRJNA595328	Amelanchier asiatica voucher 1961 chloroplast, complete genome	2019-12-12	2019-06-14	160438	156, 127, 124, 108, 0, 0	0, 88447, 114830, 134055	88.4, 26.4, 19.2	79, 16, 12, 16		On the monophyly of Amelanchier and the phylogenetic positions of Peraphyllum and Malacomeles (Maleae, Rosaceae)	Unpublished	NOVOPlasty v. 1.0; Bowtie2 v. 2.3.5.1; SPAdes v. 3.13.1	Illumina
NC_045313	PRJNA595329	Amelanchier arborea chloroplast, complete genome	2019-12-12	2019-06-14	159265	156, 127, 125, 109, 0, 0	0, 87254, 113631, 132888	87.3, 26.4, 19.3	79, 16, 12, 16		On the monophyly of Amelanchier and the phylogenetic positions of Peraphyllum and Malacomeles (Maleae, Rosaceae)	Unpublished	NOVOPlasty v. 1.0; Bowtie2 v. 2.3.5.1; SPAdes v. 3.13.1	Illumina
NC_045314	PRJNA595307	Amelanchier alnifolia voucher 2835 chloroplast, complete genome	2019-12-12	2019-06-14	159841	156, 127, 125, 109, 0, 0	0, 87862, 114239, 133464	87.9, 26.4, 19.2	79, 16, 12, 16		On the monophyly of Amelanchier and the phylogenetic positions of Peraphyllum and Malacomeles (Maleae, Rosaceae)	Unpublished	NOVOPlasty v. 1.0; Bowtie2 v. 2.3.5.1; SPAdes v. 3.13.1	Illumina
NC_045315	PRJNA595305	Amelanchier bartramiana voucher 3959 chloroplast, complete genome	2019-12-12	2019-06-14	159749	156, 128, 126, 110, 0, 0	0, 87688, 114065, 133372	87.7, 26.4, 19.3	79, 16, 12, 16		On the monophyly of Amelanchier and the phylogenetic positions of Peraphyllum and Malacomeles (Maleae, Rosaceae)	Unpublished	NOVOPlasty v. 1.0; Bowtie2 v. 2.3.5.1; SPAdes v. 3.13.1	Illumina
NC_045316	PRJNA595327	Amelanchier cusickii voucher 14588 chloroplast, complete genome	2019-12-12	2019-06-14	159785	156, 127, 125, 109, 0, 0					On the monophyly of Amelanchier and the phylogenetic positions of Peraphyllum and Malacomeles (Maleae, Rosaceae)	Unpublished	NOVOPlasty v. 1.0; Bowtie2 v. 2.3.5.1; SPAdes v. 3.13.1	Illumina
NC_045317	PRJNA595326	Amelanchier humilis voucher 1424 chloroplast, complete genome	2019-12-12	2019-06-14	159988	156, 127, 125, 109, 0, 0	0, 87942, 114341, 133589	87.9, 26.4, 19.2	79, 16, 12, 16		On the monophyly of Amelanchier and the phylogenetic positions of Peraphyllum and Malacomeles (Maleae, Rosaceae)	Unpublished	NOVOPlasty v. 1.0; Bowtie2 v. 2.3.5.1; SPAdes v. 3.13.1	Illumina
NC_045318	PRJNA595207	Amelanchier interior voucher 12413 chloroplast, complete genome	2019-12-12	2019-06-14	159864	156, 128, 126, 110, 0, 0	0, 87828, 114205, 133487	87.8, 26.4, 19.3	79, 16, 12, 16		On the monophyly of Amelanchier and the phylogenetic positions of Peraphyllum and Malacomeles (Maleae, Rosaceae)	Unpublished	NOVOPlasty v. 1.0; Bowtie2 v. 2.3.5.1; SPAdes v. 3.13.1	Illumina
NC_045319	PRJNA595225	Amelanchier pallida voucher 737 chloroplast, complete genome	2019-12-12	2019-06-14	159838	156, 127, 125, 109, 0, 0					On the monophyly of Amelanchier and the phylogenetic positions of Peraphyllum and Malacomeles (Maleae, Rosaceae)	Unpublished	NOVOPlasty v. 1.0; Bowtie2 v. 2.3.5.1; SPAdes v. 3.13.1	Illumina
NC_045320		Amelanchier sanguinea voucher 10472 chloroplast, complete genome	2019-12-12	2019-06-14	159916	156, 127, 125, 109, 0, 0	0, 87882, 114259, 133539	87.9, 26.4, 19.3	79, 16, 12, 16		On the monophyly of Amelanchier and the phylogenetic positions of Peraphyllum and Malacomeles (Maleae, Rosaceae)	Unpublished	NOVOPlasty v. 1.0; Bowtie2 v. 2.3.5.1; SPAdes v. 3.13.1	Illumina
NC_045321	PRJNA595232	Gillenia stipulata voucher 205 chloroplast, complete genome	2019-12-12	2019-06-14	159575	156, 128, 126, 110, 0, 0	0, 87801, 114177, 133199	87.8, 26.4, 19	79, 17, 12, 16		On the monophyly of Amelanchier and the phylogenetic positions of Peraphyllum and Malacomeles (Maleae, Rosaceae)	Unpublished	NOVOPlasty v. 1.0; Bowtie2 v. 2.3.5.1; SPAdes v. 3.13.1	Illumina
NC_045322	PRJNA595306	Kageneckia angustifolia voucher 2500 chloroplast, complete genome	2019-12-12	2019-06-14	159097	156, 128, 126, 110, 0, 0					On the monophyly of Amelanchier and the phylogenetic positions of Peraphyllum and Malacomeles (Maleae, Rosaceae)	Unpublished	NOVOPlasty v. 1.0; Bowtie2 v. 2.3.5.1; SPAdes v. 3.13.1	Illumina
NC_045323	PRJNA595219	Kageneckia lanceolata voucher 12667 chloroplast, complete genome	2019-12-12	2019-06-14	159027	156, 127, 125, 109, 0, 0	0, 87042, 113359, 132710	87, 26.3, 19.4	79, 16, 12, 17		On the monophyly of Amelanchier and the phylogenetic positions of Peraphyllum and Malacomeles (Maleae, Rosaceae)	Unpublished	NOVOPlasty v. 1.0; Bowtie2 v. 2.3.5.1; SPAdes v. 3.13.1	Illumina
NC_045324	PRJNA595194	Kageneckia oblonga voucher 10358 chloroplast, complete genome	2019-12-12	2019-06-14	159409	156, 127, 125, 109, 0, 0	0, 87377, 113702, 133084	87.4, 26.3, 19.4	79, 16, 12, 16		On the monophyly of Amelanchier and the phylogenetic positions of Peraphyllum and Malacomeles (Maleae, Rosaceae)	Unpublished	NOVOPlasty v. 1.0; Bowtie2 v. 2.3.5.1; SPAdes v. 3.13.1	Illumina
NC_045325	PRJNA595300	Malacomeles denticulata voucher 3359 chloroplast, complete genome	2019-12-12	2019-06-14	159815	156, 127, 125, 109, 0, 0	0, 87833, 114210, 133438	87.8, 26.4, 19.2	79, 16, 12, 16		On the monophyly of Amelanchier and the phylogenetic positions of Peraphyllum and Malacomeles (Maleae, Rosaceae)	Unpublished	NOVOPlasty v. 1.0; Bowtie2 v. 2.3.5.1; SPAdes v. 3.13.1	Illumina
NC_045326	PRJNA595274	Hesperomeles cuneata voucher 11319 chloroplast, complete genome	2019-12-12	2019-06-14	160099	156, 128, 126, 110, 0, 0	0, 88133, 114553, 133679	88.1, 26.4, 19.1	79, 17, 12, 16		On the monophyly of Amelanchier and the phylogenetic positions of Peraphyllum and Malacomeles (Maleae, Rosaceae)	Unpublished	NOVOPlasty v. 1.0; Bowtie2 v. 2.3.5.1; SPAdes v. 3.13.1	Illumina
NC_045327	PRJNA595272	Hesperomeles goudotiana voucher 5035 chloroplast, complete genome	2019-12-12	2019-06-14	160560	156, 128, 126, 110, 0, 0	0, 88583, 114966, 134177	88.6, 26.4, 19.2	79, 16, 12, 16		On the monophyly of Amelanchier and the phylogenetic positions of Peraphyllum and Malacomeles (Maleae, Rosaceae)	Unpublished	NOVOPlasty v. 1.0; Bowtie2 v. 2.3.5.1; SPAdes v. 3.13.1	Illumina
NC_045328	PRJNA595273	Hesperomeles ferruginea voucher 5594 chloroplast, complete genome	2019-12-12	2019-06-14	160097	156, 128, 126, 110, 0, 0	0, 88014, 114438, 133673	88, 26.4, 19.2	79, 17, 12, 16		On the monophyly of Amelanchier and the phylogenetic positions of Peraphyllum and Malacomeles (Maleae, Rosaceae)	Unpublished	NOVOPlasty v. 1.0; Bowtie2 v. 2.3.5.1; SPAdes v. 3.13.1	Illumina
NC_045329	PRJNA595271	Hesperomeles pernettyoides voucher 26930 chloroplast, complete genome	2019-12-12	2019-06-14	160136	156, 128, 126, 110, 0, 0	0, 88171, 114545, 133762	88.2, 26.4, 19.2	79, 17, 12, 16		On the monophyly of Amelanchier and the phylogenetic positions of Peraphyllum and Malacomeles (Maleae, Rosaceae)	Unpublished	NOVOPlasty v. 1.0; Bowtie2 v. 2.3.5.1; SPAdes v. 3.13.1	Illumina
NC_045330	PRJNA595297	Rhaphiolepis indica voucher 2592 chloroplast, complete genome	2019-12-12	2019-10-16	159466	156, 127, 125, 109, 0, 0	0, 87479, 113814, 133131	87.5, 26.3, 19.3	79, 16, 12, 17		Eriobotrya belongs to Rhaphiolepis (Maleae, Rosaceae): evidence from chloroplast genome and nuclear ribosomal DNA data	Unpublished	NOVOplasty v. 3.7; Bowtie2 v. 2.3.5.1; SPAdes v. 3.13.1	Illumina
NC_045331	PRJNA595233	Photinia serratifolia voucher 2408 chloroplast, complete genome	2019-12-12	2019-10-16	160254	156, 127, 125, 109, 0, 0	0, 88210, 114593, 133871	88.2, 26.4, 19.3	79, 16, 12, 17		Eriobotrya belongs to Rhaphiolepis (Maleae, Rosaceae): evidence from chloroplast genome and nuclear ribosomal DNA data	Unpublished	NOVOplasty v. 3.7; Bowtie2 v. 2.3.5.1; SPAdes v. 3.13.1	Illumina
NC_045332	PRJNA595277	Rhaphiolepis ferruginea voucher P1900-3 chloroplast, complete genome	2019-12-12	2019-10-16	159515	156, 127, 125, 109, 0, 0	0, 87477, 113812, 133180	87.5, 26.3, 19.4	79, 16, 12, 17		Eriobotrya belongs to Rhaphiolepis (Maleae, Rosaceae): evidence from chloroplast genome and nuclear ribosomal DNA data	Unpublished	NOVOplasty v. 3.7; Bowtie2 v. 2.3.5.1; SPAdes v. 3.13.1	Illumina
NC_045333	PRJNA595276	Rhaphiolepis lanceolata voucher 2153 chloroplast, complete genome	2019-12-12	2019-10-16	159688	156, 127, 125, 109, 0, 0	0, 87734, 114090, 133332	87.7, 26.4, 19.2	79, 16, 12, 17		Eriobotrya belongs to Rhaphiolepis (Maleae, Rosaceae): evidence from chloroplast genome and nuclear ribosomal DNA data	Unpublished	NOVOplasty v. 3.7; Bowtie2 v. 2.3.5.1; SPAdes v. 3.13.1	Illumina
NC_045334	PRJNA595291	Rhaphiolepis umbellata voucher 1951 chloroplast, complete genome	2019-12-12	2019-10-16	159547	156, 127, 125, 109, 0, 0	0, 87531, 113866, 133212	87.5, 26.3, 19.3	79, 16, 12, 17		Eriobotrya belongs to Rhaphiolepis (Maleae, Rosaceae): evidence from chloroplast genome and nuclear ribosomal DNA data	Unpublished	NOVOplasty v. 3.7; Bowtie2 v. 2.3.5.1; SPAdes v. 3.13.1	Illumina
NC_045335	PRJNA595259	Dichotomanthes tristaniicarpa voucher 3958 chloroplast, complete genome	2019-12-12	2019-10-16	160682	157, 128, 126, 110, 0, 0	1, 88911, 115164, 134430	88.9, 26.3, 19.3	81, 16, 12, 16		Eriobotrya belongs to Rhaphiolepis (Maleae, Rosaceae): evidence from chloroplast genome and nuclear ribosomal DNA data	Unpublished	NOVOplasty v. 3.7; Bowtie2 v. 2.3.5.1; SPAdes v. 3.13.1	Illumina
NC_045336	PRJNA595242	Pyrus communis voucher 3978 chloroplast, complete genome	2019-12-12	2019-10-16	160171	156, 128, 126, 110, 0, 0	0, 88128, 114514, 133785	88.1, 26.4, 19.3	79, 17, 12, 17		Eriobotrya belongs to Rhaphiolepis (Maleae, Rosaceae): evidence from chloroplast genome and nuclear ribosomal DNA data	Unpublished	NOVOplasty v. 3.7; Bowtie2 v. 2.3.5.1; SPAdes v. 3.13.1	Illumina
NC_045337	PRJNA595298	Chaenomeles sinensis voucher 3981 chloroplast, complete genome	2019-12-12	2019-10-16	159445	156, 127, 125, 109, 0, 0					Eriobotrya belongs to Rhaphiolepis (Maleae, Rosaceae): evidence from chloroplast genome and nuclear ribosomal DNA data	Unpublished	NOVOplasty v. 3.7; Bowtie2 v. 2.3.5.1; SPAdes v. 3.13.1	Illumina
NC_045338	PRJNA595280	Cotoneaster taylorii voucher 13-1666 chloroplast, complete genome	2019-12-12	2019-10-16	159607	156, 127, 125, 109, 0, 0	0, 87603, 113985, 133225	87.6, 26.4, 19.2	79, 16, 12, 17		Eriobotrya belongs to Rhaphiolepis (Maleae, Rosaceae): evidence from chloroplast genome and nuclear ribosomal DNA data	Unpublished	NOVOplasty v. 3.7; Bowtie2 v. 2.3.5.1; SPAdes v. 3.13.1	Illumina
NC_045339	PRJNA595340	Cotoneaster microphyllus voucher PE5890 chloroplast, complete genome	2019-12-12	2019-10-16	159662	156, 127, 125, 109, 0, 0	0, 87627, 114011, 133278	87.6, 26.4, 19.3	79, 16, 12, 17		Eriobotrya belongs to Rhaphiolepis (Maleae, Rosaceae): evidence from chloroplast genome and nuclear ribosomal DNA data	Unpublished	NOVOplasty v. 3.7; Bowtie2 v. 2.3.5.1; SPAdes v. 3.13.1	Illumina
NC_045340	PRJNA595312	Cotoneaster acuminatus voucher PE6623 chloroplast, complete genome	2019-12-12	2019-10-16	159524	156, 127, 125, 109, 0, 0	0, 87585, 113956, 133153	87.6, 26.4, 19.2	79, 16, 11, 17		Eriobotrya belongs to Rhaphiolepis (Maleae, Rosaceae): evidence from chloroplast genome and nuclear ribosomal DNA data	Unpublished	NOVOplasty v. 3.7; Bowtie2 v. 2.3.5.1; SPAdes v. 3.13.1	Illumina
NC_045341	PRJNA595310	Cotoneaster frigidus voucher 2965 chloroplast, complete genome	2019-12-12	2019-10-16	159626	157, 128, 126, 110, 0, 0	0, 87615, 113997, 133244	87.6, 26.4, 19.2	80, 16, 12, 17		Eriobotrya belongs to Rhaphiolepis (Maleae, Rosaceae): evidence from chloroplast genome and nuclear ribosomal DNA data	Unpublished	NOVOplasty v. 3.7; Bowtie2 v. 2.3.5.1; SPAdes v. 3.13.1	Illumina
NC_045342	PRJNA595227	Rhaphiolepis salicifolia voucher 201815 chloroplast, complete genome	2019-12-12	2019-10-16	159552	156, 127, 125, 109, 0, 0	0, 87554, 113889, 133217	87.6, 26.3, 19.3	79, 16, 12, 17		Eriobotrya belongs to Rhaphiolepis (Maleae, Rosaceae): evidence from chloroplast genome and nuclear ribosomal DNA data	Unpublished	NOVOplasty v. 3.7; Bowtie2 v. 2.3.5.1; SPAdes v. 3.13.1	Illumina
NC_045343	PRJNA595212	Malus doumeri voucher 4665 chloroplast, complete genome	2019-12-12	2019-10-16	159654	156, 127, 125, 109, 0, 0	0, 87761, 114134, 133281	87.8, 26.4, 19.1	79, 16, 12, 17		Eriobotrya belongs to Rhaphiolepis (Maleae, Rosaceae): evidence from chloroplast genome and nuclear ribosomal DNA data	Unpublished	NOVOplasty v. 3.7; Bowtie2 v. 2.3.5.1; SPAdes v. 3.13.1	Illumina
NC_045344	PRJNA595183	Photinia integrifolia voucher ST1585 chloroplast, complete genome	2019-12-12	2019-10-16	159654	156, 128, 126, 110, 0, 0	0, 87563, 113946, 133271	87.6, 26.4, 19.3	79, 17, 11, 17		Eriobotrya belongs to Rhaphiolepis (Maleae, Rosaceae): evidence from chloroplast genome and nuclear ribosomal DNA data	Unpublished	NOVOplasty v. 3.7; Bowtie2 v. 2.3.5.1; SPAdes v. 3.13.1	Illumina
NC_045345	PRJNA595229	Eriobotrya henryi voucher 91-002 chloroplast, complete genome	2019-12-12	2019-10-16	159631	156, 128, 126, 110, 0, 0	0, 87565, 113904, 133292	87.6, 26.3, 19.4	79, 17, 11, 17		Eriobotrya belongs to Rhaphiolepis (Maleae, Rosaceae): evidence from chloroplast genome and nuclear ribosomal DNA data	Unpublished	NOVOplasty v. 3.7; Bowtie2 v. 2.3.5.1; SPAdes v. 3.13.1	Illumina
NC_045346	PRJNA595189	Eriobotrya malipoensis voucher 893033 chloroplast, complete genome	2019-12-12	2019-10-16	156994	151, 124, 123, 109, 0, 0	0, 89533, 113579, 132948	89.5, 24, 19.4	83, 14, 12, 13		Eriobotrya belongs to Rhaphiolepis (Maleae, Rosaceae): evidence from chloroplast genome and nuclear ribosomal DNA data	Unpublished	NOVOplasty v. 3.7; Bowtie2 v. 2.3.5.1; SPAdes v. 3.13.1	Illumina
NC_045347	PRJNA595228	Eriobotrya obovata voucher 580 chloroplast, complete genome	2019-12-12	2019-10-16	157229	151, 123, 122, 108, 0, 0	0, 89652, 113714, 133167	89.7, 24.1, 19.5	83, 13, 12, 13		Eriobotrya belongs to Rhaphiolepis (Maleae, Rosaceae): evidence from chloroplast genome and nuclear ribosomal DNA data	Unpublished	NOVOplasty v. 3.7; Bowtie2 v. 2.3.5.1; SPAdes v. 3.13.1	Illumina
NC_045348	PRJNA595251	Eriobotrya salwinensis voucher 7390 chloroplast, complete genome	2019-12-12	2019-10-16	159488	156, 127, 125, 109, 0, 0	0, 87380, 113789, 133079	87.4, 26.4, 19.3	79, 16, 12, 17		Eriobotrya belongs to Rhaphiolepis (Maleae, Rosaceae): evidence from chloroplast genome and nuclear ribosomal DNA data	Unpublished	NOVOplasty v. 3.7; Bowtie2 v. 2.3.5.1; SPAdes v. 3.13.1	Illumina
NC_045349	PRJNA595188	Eriobotrya seguinii voucher 4328 chloroplast, complete genome	2019-12-12	2019-10-16	159450	156, 127, 125, 109, 0, 0	0, 87472, 113824, 133098	87.5, 26.4, 19.3	79, 16, 12, 17		Eriobotrya belongs to Rhaphiolepis (Maleae, Rosaceae): evidence from chloroplast genome and nuclear ribosomal DNA data	Unpublished	NOVOplasty v. 3.7; Bowtie2 v. 2.3.5.1; SPAdes v. 3.13.1	Illumina
NC_045350	PRJNA595282	Rhaphiolepis impressivena voucher 11873 chloroplast, complete genome	2019-12-12	2019-10-16	159554	156, 127, 125, 109, 0, 0	0, 87541, 113876, 133219	87.5, 26.3, 19.3	79, 16, 12, 17		Eriobotrya belongs to Rhaphiolepis (Maleae, Rosaceae): evidence from chloroplast genome and nuclear ribosomal DNA data	Unpublished	NOVOplasty v. 3.7; Bowtie2 v. 2.3.5.1; SPAdes v. 3.13.1	Illumina
NC_045351	PRJNA595275	Rhaphiolepis major voucher 2188 chloroplast, complete genome	2019-12-12	2019-10-16	159528	156, 127, 125, 109, 0, 0					Eriobotrya belongs to Rhaphiolepis (Maleae, Rosaceae): evidence from chloroplast genome and nuclear ribosomal DNA data	Unpublished	NOVOplasty v. 3.7; Bowtie2 v. 2.3.5.1; SPAdes v. 3.13.1	Illumina
NC_045352	PRJNA595182	Photinia lochengensis voucher 89009 chloroplast, complete genome	2019-12-12	2019-10-16	160201	156, 127, 125, 109, 0, 0	0, 88047, 114443, 133805	88, 26.4, 19.4	79, 16, 12, 17		Eriobotrya belongs to Rhaphiolepis (Maleae, Rosaceae): evidence from chloroplast genome and nuclear ribosomal DNA data	Unpublished	NOVOplasty v. 3.7; Bowtie2 v. 2.3.5.1; SPAdes v. 3.13.1	Illumina
NC_045353	PRJNA595279	Photinia beckii voucher 1976 chloroplast, complete genome	2019-12-12	2019-10-16	159230	155, 126, 124, 108, 0, 0					Eriobotrya belongs to Rhaphiolepis (Maleae, Rosaceae): evidence from chloroplast genome and nuclear ribosomal DNA data	Unpublished	NOVOplasty v. 3.7; Bowtie2 v. 2.3.5.1; SPAdes v. 3.13.1	Illumina
NC_045354	PRJNA595278	Photinia lanuginosa voucher 730 chloroplast, complete genome	2019-12-12	2019-10-16	160184	156, 127, 125, 109, 0, 0	0, 88160, 114543, 133801	88.2, 26.4, 19.3	79, 16, 12, 17		Eriobotrya belongs to Rhaphiolepis (Maleae, Rosaceae): evidence from chloroplast genome and nuclear ribosomal DNA data	Unpublished	NOVOplasty v. 3.7; Bowtie2 v. 2.3.5.1; SPAdes v. 3.13.1	Illumina
NC_045355	PRJNA595316	Photinia prionophylla voucher 20-427 chloroplast, complete genome	2019-12-12	2019-10-16	160333	156, 127, 125, 109, 0, 0	0, 88180, 114616, 133897	88.2, 26.4, 19.3	79, 16, 12, 17		Eriobotrya belongs to Rhaphiolepis (Maleae, Rosaceae): evidence from chloroplast genome and nuclear ribosomal DNA data	Unpublished	NOVOplasty v. 3.7; Bowtie2 v. 2.3.5.1; SPAdes v. 3.13.1	Illumina
NC_045356	PRJNA595311	Cotoneaster buxifolius voucher 2666 chloroplast, complete genome	2019-12-12	2019-10-16	159563	156, 127, 125, 109, 0, 0	0, 87552, 113934, 133181	87.6, 26.4, 19.2	79, 16, 12, 17		Eriobotrya belongs to Rhaphiolepis (Maleae, Rosaceae): evidence from chloroplast genome and nuclear ribosomal DNA data	Unpublished	NOVOplasty v. 3.7; Bowtie2 v. 2.3.5.1; SPAdes v. 3.13.1	Illumina
NC_045357	PRJNA595341	Cotoneaster horizontalis voucher 2059 chloroplast, complete genome	2019-12-12	2019-10-16	159548	156, 127, 125, 109, 0, 0	0, 87544, 113926, 133166	87.5, 26.4, 19.2	79, 16, 12, 17		Eriobotrya belongs to Rhaphiolepis (Maleae, Rosaceae): evidence from chloroplast genome and nuclear ribosomal DNA data	Unpublished	NOVOplasty v. 3.7; Bowtie2 v. 2.3.5.1; SPAdes v. 3.13.1	Illumina
NC_045358	PRJNA595200	Cotoneaster silvestrii voucher P1987-2 chloroplast, complete genome	2019-12-12	2019-10-16	159796	156, 127, 125, 109, 0, 0	0, 87843, 114214, 133425	87.8, 26.4, 19.2	79, 16, 12, 17		Eriobotrya belongs to Rhaphiolepis (Maleae, Rosaceae): evidence from chloroplast genome and nuclear ribosomal DNA data	Unpublished	NOVOplasty v. 3.7; Bowtie2 v. 2.3.5.1; SPAdes v. 3.13.1	Illumina
NC_045359	PRJNA595281	Cotoneaster rubens voucher PE6670 chloroplast, complete genome	2019-12-12	2019-10-16	159525	156, 127, 125, 109, 0, 0	0, 87586, 113957, 133154	87.6, 26.4, 19.2	79, 16, 11, 17		Eriobotrya belongs to Rhaphiolepis (Maleae, Rosaceae): evidence from chloroplast genome and nuclear ribosomal DNA data	Unpublished	NOVOplasty v. 3.7; Bowtie2 v. 2.3.5.1; SPAdes v. 3.13.1	Illumina
NC_045389	PRJNA595214	Malus baccata voucher 14050 chloroplast, complete genome	2019-12-12	2019-05-07	160024	156, 127, 125, 109, 0, 0	0, 88134, 114488, 133670	88.1, 26.4, 19.2	79, 16, 12, 17		Phylogenomic analyses support the recognition of a new genus Phippsiomeles and the resurrection of a redefined Stranvaesia in Maleae (Rosaceae)	Unpublished	NOVOPlasty v. 1.0	Illumina
NC_045390	PRJNA595210	Malus sieversii voucher s.n. chloroplast, complete genome	2019-12-12	2019-05-11	159895	156, 127, 125, 110, 0, 0	0, 87994, 114355, 133534	88, 26.4, 19.2	79, 16, 12, 17		Phylogenomic analyses support the recognition of a new genus Phippsiomeles and the resurrection of a redefined Stranvaesia in Maleae (Rosaceae)	Unpublished	SPAdes v. 3.13.0; Bowtie2 v. 2.3.4.3; NOVOPlasty v. 1.0	Illumina
NC_045391	PRJNA595303	Aronia arbutifolia voucher 13937 chloroplast, complete genome	2019-12-12	2019-05-12	159777	156, 127, 125, 109, 0, 0	0, 87817, 114197, 133397	87.8, 26.4, 19.2	79, 16, 12, 16		Phylogenomic analyses support the recognition of a new genus Phippsiomeles and the resurrection of a redefined Stranvaesia in Maleae (Rosaceae)	Unpublished	SPAdes v. 3.13.0; Bowtie2 v. 2.3.4.3; NOVOPlasty v. 1.0	Illumina
NC_045392	PRJNA595302	Chaenomeles cathayensis voucher 3909 chloroplast, complete genome	2019-12-12	2019-05-12	159907	157, 127, 124, 108, 0, 0	0, 87851, 114230, 133528	87.9, 26.4, 19.3	79, 16, 12, 17		Phylogenomic analyses support the recognition of a new genus Phippsiomeles and the resurrection of a redefined Stranvaesia in Maleae (Rosaceae)	Unpublished	SPAdes v. 3.13.0; Bowtie2 v. 2.3.4.3; NOVOPlasty v. 1.0	Illumina
NC_045393	PRJNA595211	Malus ioensis voucher 3606 chloroplast, complete genome	2019-12-12	2019-05-14	159841	156, 128, 126, 110, 0, 0	0, 87891, 114248, 133484	87.9, 26.4, 19.2	79, 16, 12, 17		Phylogenomic analyses support the recognition of a new genus Phippsiomeles and the resurrection of a redefined Stranvaesia in Maleae (Rosaceae)	Unpublished	SPAdes v. 3.13.0; Bowtie2 v. 2.3.4.3; NOVOPlasty v. 1.0	Illumina
NC_045409	PRJNA595285	Malus x atrosanguinea voucher 12947 chloroplast, complete genome	2019-12-12	2019-05-11	160107	156, 127, 125, 109, 0, 0	0, 88172, 114526, 133753	88.2, 26.4, 19.2	79, 16, 12, 17		Phylogenomic analyses support the recognition of a new genus Phippsiomeles and the resurrection of a redefined Stranvaesia in Maleae (Rosaceae)	Unpublished	SPAdes v. 3.13.0; Bowtie2 v. 2.3.4.3; NOVOPlasty v. 1.0	Illumina
NC_045410	PRJNA595215	Malus angustifolia voucher 06-8218 chloroplast, complete genome	2019-12-12	2019-05-11	160090	156, 127, 125, 109, 0, 0	0, 88202, 114556, 133736	88.2, 26.4, 19.2	79, 16, 12, 17		Phylogenomic analyses support the recognition of a new genus Phippsiomeles and the resurrection of a redefined Stranvaesia in Maleae (Rosaceae)	Unpublished	SPAdes v. 3.13.0; Bowtie2 v. 2.3.4.3; NOVOPlasty v. 1.0	Illumina
NC_045411	PRJNA595258	Photinia villosa voucher P1919-3 chloroplast, complete genome	2019-12-12	2019-05-12	160401	157, 128, 126, 110, 0, 0	0, 88307, 114701, 134007	88.3, 26.4, 19.3	80, 16, 12, 17		Phylogenomic analyses support the recognition of a new genus Phippsiomeles and the resurrection of a redefined Stranvaesia in Maleae (Rosaceae)	Unpublished	SPAdes v. 3.13.0; Bowtie2 v. 2.3.4.3; NOVOPlasty v. 1.0	Illumina
NC_045412	PRJNA595315	Photinia blinii voucher 2158 chloroplast, complete genome	2019-12-12	2019-05-12	160307	157, 128, 126, 110, 0, 0	0, 88171, 114570, 133908	88.2, 26.4, 19.3	80, 16, 12, 17		Phylogenomic analyses support the recognition of a new genus Phippsiomeles and the resurrection of a redefined Stranvaesia in Maleae (Rosaceae)	Unpublished	SPAdes v. 3.13.0; Bowtie2 v. 2.3.4.3; NOVOPlasty v. 1.0	Illumina
NC_045413	PRJNA595246	Pourthiaea arguta voucher 2208 chloroplast, complete genome	2019-12-12	2019-05-12	160159	157, 128, 126, 110, 0, 0	0, 88047, 114446, 133760	88, 26.4, 19.3	80, 16, 12, 16		Phylogenomic analyses support the recognition of a new genus Phippsiomeles and the resurrection of a redefined Stranvaesia in Maleae (Rosaceae)	Unpublished	SPAdes v. 3.13.0; Bowtie2 v. 2.3.4.3; NOVOPlasty v. 1.0	Illumina
NC_045414	PRJNA595224	Pourthiaea amphidoxa voucher 4620 chloroplast, complete genome	2019-12-12	2019-05-12	160357	157, 128, 126, 110, 0, 0	0, 88359, 114741, 133975	88.4, 26.4, 19.2	80, 16, 12, 17		Phylogenomic analyses support the recognition of a new genus Phippsiomeles and the resurrection of a redefined Stranvaesia in Maleae (Rosaceae)	Unpublished	SPAdes v. 3.13.0; Bowtie2 v. 2.3.4.3; NOVOPlasty v. 1.0	Illumina
NC_045415	PRJNA595301	Cydonia oblonga voucher 3873 chloroplast, complete genome	2019-12-12	2019-05-12	159643	155, 126, 124, 108, 0, 0	0, 87856, 114109, 133390	87.9, 26.3, 19.3	80, 16, 12, 16		Phylogenomic analyses support the recognition of a new genus Phippsiomeles and the resurrection of a redefined Stranvaesia in Maleae (Rosaceae)	Unpublished	SPAdes v. 3.13.0; Bowtie2 v. 2.3.4.3; NOVOPlasty v. 1.0	Illumina
NC_045416	PRJNA595314	Photinia sorbifolia voucher 909 chloroplast, complete genome	2019-12-12	2019-05-12	160371	159, 130, 128, 111, 0, 0	0, 88239, 114640, 133970	88.2, 26.4, 19.3	80, 17, 12, 18		Phylogenomic analyses support the recognition of a new genus Phippsiomeles and the resurrection of a redefined Stranvaesia in Maleae (Rosaceae)	Unpublished	SPAdes v. 3.13.0; Bowtie2 v. 2.3.4.3; NOVOPlasty v. 1.0	Illumina
NC_045417	PRJNA595223	Pourthiaea tomentosa voucher 4674 chloroplast, complete genome	2019-12-12	2019-05-12	160290	157, 128, 126, 110, 0, 0	0, 88181, 114575, 133896	88.2, 26.4, 19.3	80, 16, 12, 17		Phylogenomic analyses support the recognition of a new genus Phippsiomeles and the resurrection of a redefined Stranvaesia in Maleae (Rosaceae)	Unpublished	SPAdes v. 3.13.0; Bowtie2 v. 2.3.4.3; NOVOPlasty v. 1.0	Illumina
NC_045418	PRJNA595220	Sorbus aria voucher s.n. chloroplast, complete genome	2019-12-12	2019-05-12	160222	156, 127, 125, 109, 0, 0	0, 88145, 114538, 133829	88.1, 26.4, 19.3	79, 16, 12, 16		Phylogenomic analyses support the recognition of a new genus Phippsiomeles and the resurrection of a redefined Stranvaesia in Maleae (Rosaceae)	Unpublished	SPAdes v. 3.13.0; Bowtie2 v. 2.3.4.3; NOVOPlasty v. 1.0	Illumina
NC_045419	PRJNA595253	Sorbus chamaemespilus voucher s.n. chloroplast, complete genome	2019-12-12	2019-05-12	160326	156, 127, 125, 109, 0, 0	0, 88316, 114709, 133933	88.3, 26.4, 19.2	79, 16, 12, 17		Phylogenomic analyses support the recognition of a new genus Phippsiomeles and the resurrection of a redefined Stranvaesia in Maleae (Rosaceae)	Unpublished	SPAdes v. 3.13.0; Bowtie2 v. 2.3.4.3; NOVOPlasty v. 1.0	Illumina
NC_045420	PRJNA595299	Osteomeles schwerinae voucher 3429 chloroplast, complete genome	2019-12-12	2019-05-12	159930	156, 127, 125, 109, 0, 0	0, 87933, 114305, 133558	87.9, 26.4, 19.3	79, 16, 12, 17		Phylogenomic analyses support the recognition of a new genus Phippsiomeles and the resurrection of a redefined Stranvaesia in Maleae (Rosaceae)	Unpublished	SPAdes v. 3.13.0; Bowtie2 v. 2.3.4.3; NOVOPlasty v. 1.0	Illumina
NC_045421	PRJNA595244	Phippsiomeles matudae voucher 5865 chloroplast, complete genome	2019-12-12	2019-05-12	159668	156, 127, 125, 109, 0, 0					Phylogenomic analyses support the recognition of a new genus Phippsiomeles and the resurrection of a redefined Stranvaesia in Maleae (Rosaceae)	Unpublished	SPAdes v. 3.13.0; Bowtie2 v. 2.3.4.3; NOVOPlasty v. 1.0	Illumina
NC_045422	PRJNA595317	Phippsiomeles mexicana voucher 13607 chloroplast, complete genome	2019-12-12	2019-05-12	160937	156, 127, 125, 109, 0, 0					Phylogenomic analyses support the recognition of a new genus Phippsiomeles and the resurrection of a redefined Stranvaesia in Maleae (Rosaceae)	Unpublished	SPAdes v. 3.13.0; Bowtie2 v. 2.3.4.3; NOVOPlasty v. 1.0	Illumina
NC_045423	PRJNA595257	Torminalis clusii voucher s.n. chloroplast, complete genome	2019-12-12	2019-05-14	160379	156, 128, 126, 110, 0, 0	0, 88239, 114655, 133963	88.2, 26.4, 19.3	79, 17, 12, 17		Phylogenomic analyses support the recognition of a new genus Phippsiomeles and the resurrection of a redefined Stranvaesia in Maleae (Rosaceae)	Unpublished	SPAdes v. 3.13.0; Bowtie2 v. 2.3.4.3; NOVOPlasty v. 1.0	Illumina
NC_045424	PRJNA595230	Docynia delavayi chloroplast, complete genome	2019-12-12	2019-07-24	159786	157, 128, 125, 109, 0, 0	0, 87907, 114276, 133417	87.9, 26.4, 19.1	80, 16, 12, 17		Phylogenomic analyses support the recognition of a new genus Phippsiomeles and the resurrection of a redefined Stranvaesia in Maleae (Rosaceae)	Unpublished	SPAdes v. 3.13.1; Bowtie2 v. 2.3.5.1	Illumina
NC_045840	PRJNA608381	Cotoneaster schantungensis chloroplast, complete genome	2020-02-24	2019-09-13	159883	156, 127, 125, 109, 0, 0	0, 87864, 114261, 133486	87.9, 26.4, 19.2	79, 16, 12, 17		The complete chloroplast genome of Cotoneaster schantungensis	Mitochondrial DNA B Resour 4 (2), 3760-3761 (2019)	SPAdes v. 3.11.0	Illumina
NC_046015	PRJNA609486	Rubus boninensis chloroplast, complete genome	2020-03-07	2018-08-09	155807	154, 127, 125, 109, 0, 0	0, 85438, 111231, 130014	85.4, 25.8, 18.8	80, 17, 12, 16		Comparison of the Whole-Plastome Sequence between the Bonin Islands Endemic Rubus boninensis and Its Close Relative, Rubus trifidus (Rosaceae), in the Southern Korean Peninsula	Genes (Basel) 10 (10), E774 (2019)
NC_046061	PRJNA609483	Ulmus elongata chloroplast, complete genome	2020-03-07	2019-11-19	159230	155, 127, 125, 109, 0, 0	0, 87718, 114129, 132819	87.7, 26.4, 18.7	79, 16, 11, 16		The complete chloroplast genome sequence of Ulmus elongata (Ulmaceae)	Unpublished	SPAdes v. 3.13.1	Illumina
NC_046585	PRJNA615419	Rubus trifidus chloroplast, complete genome	2020-03-26	2019-01-30	155823	154, 127, 125, 109, 0, 0	0, 85466, 111265, 130024	85.5, 25.8, 18.8	80, 17, 12, 16		Comparison of the Whole-Plastome Sequence between the Bonin Islands Endemic Rubus boninensis and Its Close Relative, Rubus trifidus (Rosaceae), in the Southern Korean Peninsula	Genes (Basel) 10 (10), E774 (2019)
NC_046739	PRJNA624511	Potaninia mongolica chloroplast, complete genome	2020-04-10	2019-11-14	152982	155, 127, 125, 109, 0, 0	0, 84233, 109538, 127677	84.2, 25.3, 18.1	80, 17, 12, 16		The complete chloroplast genome of Potaninia mongolica (Rosaceae) from China	Mitochondrial DNA B Resour 5 (1), 574-575 (2020)
NC_046742	PRJNA624370	Prunus triloba voucher Amygdalus triloba chloroplast, complete genome	2020-04-10	2019-04-13	158455	159, 129, 126, 109, 0, 0					Complete chloroplast genome characteristics of Prunus triloba Lindl	Mitochondrial DNA B Resour 5 (1), 504-505 (2020)
NC_046777	PRJNA624617	Sorbus setschwanensis chloroplast, complete genome	2020-04-10	2019-05-11	160064	156, 128, 126, 110, 0, 0	0, 88013, 114391, 133686	88, 26.4, 19.3	79, 17, 12, 17		The complete chloroplast genome sequence of the Chinese endemic species Sorbus setschwanensis (Rosaceae) and its phylogenetic analysis	Nord. J. Bot. 38 (2) (2020) In press	Getorganelle pipeline v. v. 1.5.2	Illumina
NC_046834	PRJNA624428	Cotoneaster wilsonii chloroplast, complete genome	2020-04-10	2019-09-26	159999	156, 127, 125, 109, 0, 0	0, 87868, 114267, 133602	87.9, 26.4, 19.3	79, 16, 11, 17	ssc	Chloroplast genome of critically endangered Cotoneaster wilsonii (Rosaceae) endemic to Ulleung Island, Korea	Mitochondrial DNA B Resour 4 (2), 3892-3893 (2019)
NC_047211	PRJNA628275	Rubus amabilis chloroplast, complete genome	2020-04-26	2019-11-06	155279	154, 127, 125, 109, 0, 0	0, 84544, 110535, 129288	84.5, 26, 18.8	80, 17, 12, 16		The complete chloroplast genome sequence of Rubus amabilis Focke	Unpublished	SPAdes v. V3.10.1	Illumina
NC_047295	PRJNA628469	Rosa canina chloroplast, complete genome	2020-04-26	2019-11-08	156501	156, 128, 126, 109, 0, 0	0, 85653, 111706, 130448	85.7, 26.1, 18.7	80, 17, 12, 17		The chloroplasts genomic analyses of Rosa laevigata, R. rugosa and R. canina	Chin Med 15, 18 (2020)
NC_047418	PRJNA628313	Rosa laevigata var. leiocarpa chloroplast, complete genome	2020-04-26	2020-03-03	156373	156, 128, 126, 109, 0, 0	0, 85494, 111541, 130326	85.5, 26, 18.8	80, 17, 12, 17		Characterization of the complete chloroplast genome of Rosa laevigata var. leiocapus in China and phylogenetic relationships	Unpublished
NC_047442	PRJNA628459	Prunus salicina chloroplast, complete genome	2020-04-26	2018-07-31	157916	156, 127, 125, 109, 0, 0	0, 86123, 112505, 131534	86.1, 26.4, 19	79, 16, 11, 17		Comparative analysis of the complete chloroplast genome among Prunus mume, P. armeniaca, and P. salicina	Hortic Res 6, 89 (2019)	NOVOPlasty v. NOVOPlasty-2.6.2	Illumina
NC_048474	PRJNA636414	Fragaria viridis chloroplast, complete genome	2020-06-01	2018-09-21	155458	156, 127, 125, 109, 0, 0	0, 85450, 111396, 129512	85.5, 25.9, 18.1	80, 17, 12, 16		The complete chloroplast genome sequence of strawberry(Fragaria viridis)	Unpublished	De novo v. NOVOPlasty	Illumina
NC_048528	PRJNA636460	Prunus rufa voucher 1987.0221 chloroplast, complete genome	2020-06-01	2019-11-05	157723	156, 128, 126, 110, 0, 0	0, 85860, 112251, 131332	85.9, 26.4, 19.1	79, 17, 12, 17		Complete chloroplast genome of Prunus rufa (Rosaceae), a wild flowering cherry endemic to the Himalayan region	Mitochondrial DNA B Resour 5 (1), 160-161 (2020)	CLC v. 8.5.1	Illumina
NC_049037	PRJNA642472	Alchemilla argyrophylla chloroplast, complete genome	2020-06-28	2020-04-24	152427	155, 126, 124, 108, 0, 0	0, 82616, 108531, 126512	82.6, 25.9, 18	79, 17, 11, 16				Getorganelle v. 1.6.2	Illumina
NC_049038	PRJNA642471	Alchemilla pedata chloroplast, complete genome	2020-06-28	2020-04-24	152438	155, 126, 124, 108, 0, 0	0, 82612, 108535, 126515	82.6, 25.9, 18	79, 17, 11, 16				Getorganelle v. 1.6.2	Illumina
NC_049113	PRJNA642574	Malus toringoides chloroplast, complete genome	2020-06-28	2020-05-18	160093	156, 127, 125, 109, 0, 0	-3, 88180, 114538, 133732	88.2, 26.4, 19.2	79, 16, 11, 17		The complete chloroplast genome sequence of Malus toringoides (Rosaceae)	Unpublished
NC_049114	PRJNA642501	Eriobotrya laoshanica isolate SP61 chloroplast, complete genome	2020-06-28	2020-02-29	159185	157, 127, 125, 109, 0, 0	0, 87243, 113564, 132864	87.2, 26.3, 19.3	79, 16, 12, 17		A new species of Eriobotrya (Rosaceae) from Yunnan Province, China	PhytoKeys 146, 61-69 (2020)
NC_049863	PRJNA648200	Chaenomeles thibetica chloroplast, complete genome	2020-07-24	2020-06-04	159907	157, 127, 124, 108, 0, 0	0, 87851, 114230, 133528	87.9, 26.4, 19.3	79, 16, 12, 17				SPAdes v. v3.10.1	Illumina
NC_050051	PRJNA650433	Agrimonia pilosa chloroplast, complete genome	2020-08-03	2020-02-08	155188	152, 127, 125, 109, 0, 0	0, 84521, 110486, 129223	84.5, 26, 18.7	79, 17, 11, 16		Complete genome and phylogenetic analysis of Agrimonia pilosa ldb	Mitochondrial DNA B Resour 5 (2), 1435-1436 (2020)
NC_050059	PRJNA650428	Malus sieboldii chloroplast, complete genome	2020-08-03	2020-06-10	160040	156, 127, 125, 109, 0, 0	-4, 88145, 114499, 133682	88.1, 26.4, 19.2	79, 16, 12, 17		The complete chloroplast genome sequence of Malus toringo (Rosaceae)	Mitochondrial DNA B Resour 5 (3), 2832-2833 (2020)
NC_050296	PRJNA661784	Rubus chingii chloroplast, complete genome	2020-09-15	2019-12-28	155843	155, 127, 125, 109, 0, 0	-825, 85631, 111003, 129646	86.5, 25.4, 18.6	81, 16, 12, 15		The complete chloroplast genome sequence and phylogenetic analysis of the medicinal plant Rubus chingii Hu	Mitochondrial DNA B Resour 5 (2), 1307-1308 (2020)	metaSPAdes v. 3.11.1	Illumina
NC_050931	PRJNA672431	Comarum salesovianum voucher Li QQ ML1 chloroplast, complete genome	2020-10-27	2020-02-03	154901	156, 126, 124, 108, 0, 0	0, 84847, 110838, 128910	84.8, 26, 18.1	80, 16, 12, 16		The complete chloroplast genome of Farinopsis salesoviana (Rosaceae: Potentilleae)	Mitochondrial DNA B Resour 5 (2), 1363-1364 (2020)	NOVOPlasty v. 2.7.2	Illumina
NC_050934	PRJNA672394	Potentilla suavis voucher Li QQ 20160814002 chloroplast, complete genome	2020-10-27	2020-02-23	155044	155, 126, 124, 108, 0, 0	0, 84334, 110463, 128915	84.3, 26.1, 18.5	79, 17, 11, 16		The complete chloroplast genome of Potentilla suavis (Rosaceae: Potentilleae)	Unpublished	NOVOPlasty v. 2.7.2	Illumina
NC_050935	PRJNA672370	Sibbaldianthe adpressa voucher Li QQ 20160430005 chloroplast, complete genome	2020-10-27	2020-02-23	155021	157, 127, 125, 109, 0, 0	0, 84712, 110740, 128993	84.7, 26, 18.3	80, 17, 12, 16		The complete chloroplast genome of Sibbaldianthe adpressa (Rosaceae: Potentilleae)	Mitochondrial DNA B Resour 5 (2), 1563-1564 (2020)	NOVOPlasty v. 2.7.2	Illumina
NC_050936	PRJNA672406	[Argentina] phanerophlebia voucher Li QQ 20160809017 chloroplast, complete genome	2020-10-27	2020-02-23	155565	157, 128, 126, 110, 0, 0	0, 85691, 111402, 129854	85.7, 25.7, 18.5	81, 17, 11, 16		The complete chloroplast genome of Argentina phanerophlebia (Rosaceae: Potentilleae)	Mitochondrial DNA B Resour 5 (2), 1763-1764 (2020)
NC_050959	PRJNA672604	Prunus domestica chloroplast, complete genome	2020-10-27	2020-04-06	157395	156, 127, 125, 109, 0, 0	0, 85744, 112095, 131044	85.7, 26.4, 18.9	79, 16, 11, 16		The complete chloroplast genome of Prunus domestica L. (Rosaceae) and its phylogenetic implication	Mitochondrial DNA B Resour 5 (3), 2786-2787 (2020)
NC_050966	PRJNA672541	Drymocallis saviczii voucher Li QQ 20170822002 chloroplast, complete genome	2020-10-27	2020-03-09	154487	156, 127, 125, 109, 0, 0	0, 84332, 110323, 128496	84.3, 26, 18.2	80, 17, 12, 16		The complete chloroplast genome of Drymocallis saviczii (Rosaceae: Potentilleae)	Mitochondrial DNA B Resour 5 (3), 2036-2037 (2020)
NC_050967	PRJNA672540	Sibbaldia aphanopetala voucher Li QQ YB720 chloroplast, complete genome	2020-10-27	2020-03-09	153491	156, 126, 124, 108, 0, 0	0, 84244, 109855, 127880	84.2, 25.6, 18	80, 16, 11, 16		The complete chloroplast genome of Sibbaldia aphanopetala (Rosaceae: Potentilleae)	Mitochondrial DNA B Resour 5 (3), 2026-2027 (2020)	NOVOPlasty v. 2.7.2	Illumina
NC_051503	PRJNA680075	Spiraea insularis chloroplast, complete genome	2020-11-22	2020-04-29	158637	155, 128, 126, 110, 0, 0	0, 86997, 113362, 132272	87, 26.4, 18.9	79, 17, 12, 17		Characterization and Comparison of Two Complete Plastomes of Rosaceae Species (Potentilla dickinsii var. glabrata and Spiraea insularis) Endemic to Ulleung Island, Korea	Int J Mol Sci 21 (14), E4933 (2020)
NC_051504	PRJNA680094	Potentilla dickinsii var. glabrata chloroplast, complete genome	2020-11-22	2020-04-29	155524	157, 128, 126, 110, 0, 0	0, 85213, 111040, 129697	85.2, 25.8, 18.7	81, 17, 12, 16		Characterization and Comparison of Two Complete Plastomes of Rosaceae Species (Potentilla dickinsii var. glabrata and Spiraea insularis) Endemic to Ulleung Island, Korea	Int J Mol Sci 21 (14), E4933 (2020)
NC_051543	PRJNA680055	Rosa xanthina chloroplast, complete genome	2020-11-22	2020-06-01	157214	155, 128, 126, 109, 0, 0	0, 86302, 112373, 131143	86.3, 26.1, 18.8	80, 17, 12, 17		Sequence and phylogenetic analysis of the chloroplast genome for Rosa xanthina	Mitochondrial DNA B Resour 5 (3), 2940-2941 (2020)
NC_051550	PRJNA680102	Rosa cymosa chloroplast, complete genome	2020-11-22	2020-05-12	156607	158, 129, 127, 110, 0, 0	0, 85722, 111783, 130546	85.7, 26.1, 18.8	80, 18, 12, 17		The complete chloroplast genome of Rosa cymosa (Rosaceae), a traditional medicinal plant in South China	Mitochondrial DNA B Resour 5 (3), 2571-2572 (2020)
NC_051894	PRJNA684288	Prunus dictyoneura chloroplast, complete genome	2020-12-10	2019-08-06	158084	156, 128, 126, 110, 0, 0	-5, 86270, 112655, 131694	86.3, 26.4, 19	79, 17, 12, 17		The complete chloroplast genome of Cerasus dictyoneura, an ornamental plant of China	Mitochondrial DNA B Resour 4 (2), 3383-3385 (2019)
NC_051947	PRJNA684209	Sorbus insignis chloroplast, complete genome	2020-12-10	2020-06-28	159993	156, 127, 125, 109, 0, 0	0, 87932, 114335, 133590	87.9, 26.4, 19.3	79, 16, 12, 17		Choloroplast genome of Sorbus insignis	Unpublished
NC_051992	PRJNA684300	Spiraea mongolica chloroplast, complete genome	2020-12-10	2020-07-07	155949	156, 128, 126, 110, 0, 0	0, 84375, 110715, 129609	84.4, 26.3, 18.9	79, 17, 12, 17				SPAdes v. v3.10.1	Illumina
