# Supplementary material for: Towards the Well-Tempered Chloroplast DNA Sequences
Source: Plants (Basel). 2021 Jul 2;10(7):1360. doi: 10.3390/plants10071360 (PMC8309291; doi:10.3390/plants10071360)
Supplement: Supplementary file 1 [file plants-10-01360-s001.zip › Table S2.xlsx]

## Sheet: Apiaceae
Num leaves		56
Num inner edges (unrooted)		109
Num ms		1540
MrBayes-RAxML
	Distance	Non-partitioned	Partitioned
Original	RF	0 (0)	0 (0)
	KCT	0	0
Normalized	RF	0 (0)	0 (0)
	KCT	0	0
Non-partitioned-Partitioned
	Distance	Original	Normalized
RAxML	RF	0 (0)	0 (0)
	KCT	0	0
	KC	7.56	3.71
	BS	14.6 (0.086/0.0059)	12.0 (0.056/0.0046)
MrBayes	RF	0 (0)	0 (0)
	KCT	0	0
	KC	4.39	3.56
	BS	9.72 (0.055/0.0057)	11.7 (0.054/0.0046)
Original-Normalized
	Distance	RAxML	MrBayes
Non-partitioned	RF	0.0377 (4)	0.0377 (4)
	KCT	73.0	73.0
	KC	56.0	55.8
	BS	30.8 (0.15/0.0049)	30.7 (0.15/0.0049)
Partitioned	RF	0.0377 (4)	0.0377 (4)
	KCT	73.0	73.0
	KC	59.5	56.6
	BS	31.6 (0.18/0.0056)	32.1 (0.17/0.0054)

## Sheet: Asteraceae
Num leaves		237
Num inner edges (unrooted)		464
Num ms		27966
MrBayes-RAxML
	Distance	Non-partitioned	Partitioned
Original	RF	0.0369 (17)	0.0369 (17)
	KCT	693	1359
Normalized	RF	0.0304 (14)	0.0348 (16)
	KCT	810	777
Non-partitioned-Partitioned
	Distance	Original	Normalized
RAxML	RF	0.0342 (16)	0.0256 (12)
	KCT	175	250
	KC	279	461
	BS	37.9 (0.12/0.0033)	61.4 (0.18/0.003)
MrBayes	RF	0.0176 (8)	0.0133 (6)
	KCT	789	141
	KC	539	281
	BS	48.8 (0.16/0.0033)	48.9 (0.14/0.0029)
Original-Normalized
	Distance	RAxML	MrBayes
Non-partitioned	RF	0.308 (144)	0.285 (129)
	KCT	30147	30082
	KC	15186	15153
	BS	227 (0.67/0.003)	223 (0.66/0.0029)
Partitioned	RF	0.278 (130)	0.289 (131)
	KCT	29896	29612
	KC	15102	14944
	BS	239 (0.79/0.0033)	226 (0.74/0.0033)

## Sheet: Campanulaceae
Num leaves		22
Num inner edges (unrooted)		41
Num ms		231
MrBayes-RAxML
	Distance	Non-partitioned	Partitioned
Original	RF	0 (0)	0 (0)
	KCT	0	0
Normalized	RF	0 (0)	0 (0)
	KCT	0	0
Non-partitioned-Partitioned
	Distance	Original	Normalized
RAxML	RF	0 (0)	0 (0)
	KCT	0	0
	KC	0.455	0.85
	BS	0.825 (0.031/0.038)	1.69 (0.058/0.034)
MrBayes	RF	0 (0)	0 (0)
	KCT	0	0
	KC	0.231	0.539
	BS	0.378 (0.014/0.037)	1.06 (0.036/0.034)
Original-Normalized
	Distance	RAxML	MrBayes
Non-partitioned	RF	0 (0)	0 (0)
	KCT	0	0
	KC	2.69	2.7
	BS	8.18 (0.29/0.035)	8.19 (0.29/0.035)
Partitioned	RF	0 (0)	0 (0)
	KCT	0	0
	KC	2.53	2.56
	BS	8.17 (0.3/0.037)	8.18 (0.29/0.036)

## Sheet: Lamiaceae
Num leaves		54
Num inner edges (unrooted)		105
Num ms		1431
MrBayes-RAxML
	Distance	Non-partitioned	Partitioned
Original	RF	0 (0)	0 (0)
	KCT	0	0
Normalized	RF	0 (0)	0 (0)
	KCT	0	0
Non-partitioned-Partitioned
	Distance	Original	Normalized
RAxML	RF	0.0196 (2)	0 (0)
	KCT	2.0	0
	KC	7.38	3.34
	BS	10.1 (0.07/0.0069)	8.46 (0.054/0.0064)
MrBayes	RF	0.0196 (2)	0 (0)
	KCT	2.0	0
	KC	5.72	2.67
	BS	7.56 (0.051/0.0068)	7.44 (0.047/0.0063)
Original-Normalized
	Distance	RAxML	MrBayes
Non-partitioned	RF	0 (0)	0 (0)
	KCT	0	0
	KC	19.0	18.9
	BS	11.1 (0.071/0.0064)	11.0 (0.07/0.0063)
Partitioned	RF	0.0196 (2)	0.0196 (2)
	KCT	2.0	2.0
	KC	23.0	21.9
	BS	11.1 (0.077/0.0069)	11.7 (0.079/0.0068)

## Sheet: Rosaceae
Num leaves		164
Num inner edges (unrooted)		323
Num ms		13366
MrBayes-RAxML
	Distance	Non-partitioned	Partitioned
Original	RF	0.00625 (2)	0.00625 (2)
	KCT	9.0	9.0
Normalized	RF	0.00312 (1)	0.00312 (1)
	KCT	1.0	1.0
Non-partitioned-Partitioned
	Distance	Original	Normalized
RAxML	RF	0 (0)	0 (0)
	KCT	0	0
	KC	7.87	10.2
	BS	5.07 (0.016/0.0031)	5.77 (0.015/0.0027)
MrBayes	RF	0 (0)	0 (0)
	KCT	0	0
	KC	18.5	14.6
	BS	11.1 (0.034/0.0031)	11.9 (0.032/0.0027)
Original-Normalized
	Distance	RAxML	MrBayes
Non-partitioned	RF	0.0435 (14)	0.0408 (13)
	KCT	210	218
	KC	111	116
	BS	58.4 (0.17/0.0029)	58.1 (0.16/0.0028)
Partitioned	RF	0.0435 (14)	0.0408 (13)
	KCT	210	218
	KC	113	113
	BS	58.9 (0.17/0.0029)	60.1 (0.18/0.0029)
